# Supplementary material for: Breed differences of heritable behaviour traits in cats
Source: Sci Rep. 2019 May 28;9:7949. doi: 10.1038/s41598-019-44324-x (PMC6538663; doi:10.1038/s41598-019-44324-x)
Supplement: Supplementary file 1 — Supplementary Tables S1-S10 [file 41598_2019_44324_MOESM1_ESM.xlsx]

## Sheet: TITLE
Breed differences of heritable behaviour traits in cats
Milla Salonen, Katariina Vapalahti, Katriina Tiira, Asko Mäki-Tanila, Hannes Lohi

## Sheet: S1 Activity level
Breed 1	Breed 2	Odds Ratio	Lower CL	Upper CL	P value	FDR corrected P value
ABY	BEN	0.788	0.518	1.199	0.2663	0.315615			ABY = Abyssinian, Somali, and Ocicat
ABY	BRI	7.923	5.47	11.476	0.0001	0.000228571			BEN = Bengal
ABY	BUR	1.848	1.289	2.65	0.0008	0.00158351			BRI = British Shorthair
ABY	CRX	0.759	0.514	1.121	0.1654	0.206213			BUR = Burmese and Burmilla
ABY	DRX	1.513	1.013	2.26	0.0432	0.0605431			CRX = Cornish Rex
ABY	EUR	3.373	2.276	5	0.0001	0.000228571			DRX = Devon Rex
ABY	HCS	2.68	1.975	3.636	0.0001	0.000228571			EUR = European Shorthair
ABY	KOR	0.769	0.49	1.208	0.2547	0.30564			HCS = house cat
ABY	MCO	2.873	2.036	4.053	0.0001	0.000228571			KOR = Korat
ABY	NFO	3.491	2.472	4.93	0.0001	0.000228571			MCO = Maine Coon
ABY	ORI	1.572	1.107	2.234	0.0116	0.0184131			NFO = Norwegian Forest Cat
ABY	PER	3.669	2.519	5.342	0.0001	0.000228571			ORI = Balinese, Oriental Longhair, Oriental Shorthair, Seychellois Longhair, Seychellois Shorthair, and Siamese
ABY	RAG	5.802	4.114	8.182	0.0001	0.000228571			PER = Persian and Exotic
ABY	RUS	2.202	1.544	3.139	0.0001	0.000228571			RAG = Ragdoll
ABY	SBI	5.178	3.656	7.334	0.0001	0.000228571			RUS = Russian Blue
ABY	SIB	4.039	2.853	5.719	0.0001	0.000228571			SBI = Saint Birman
ABY	TUV	1.374	0.894	2.112	0.1475	0.18755			SIB = Siberian and Neva Masquerade
ABY	other	2.576	1.859	3.569	0.0001	0.000228571			TUV = Turkish Van and Angora
BEN	BRI	10.05	6.455	15.645	0.0001	0.000228571			other = other breeds
BEN	BUR	2.344	1.516	3.624	0.0001	0.000228571
BEN	CRX	0.963	0.608	1.525	0.8718	0.890349
BEN	DRX	1.919	1.2	3.07	0.0065	0.0111429
BEN	EUR	4.279	2.693	6.799	0.0001	0.000228571
BEN	HCS	3.399	2.303	5.017	0.0001	0.000228571
BEN	KOR	0.976	0.583	1.633	0.9251	0.932959
BEN	MCO	3.644	2.391	5.554	0.0001	0.000228571
BEN	NFO	4.428	2.902	6.757	0.0001	0.000228571
BEN	ORI	1.995	1.3	3.061	0.0016	0.00304158
BEN	PER	4.653	2.97	7.29	0.0001	0.000228571
BEN	RAG	7.359	4.831	11.21	0.0001	0.000228571
BEN	RUS	2.792	1.814	4.298	0.0001	0.000228571
BEN	SBI	6.568	4.296	10.042	0.0001	0.000228571
BEN	SIB	5.124	3.356	7.823	0.0001	0.000228571
BEN	TUV	1.743	1.063	2.858	0.0277	0.0409108
BEN	other	3.267	2.175	4.908	0.0001	0.000228571
BRI	BUR	0.233	0.159	0.343	0.0001	0.000228571
BRI	CRX	0.096	0.063	0.145	0.0001	0.000228571
BRI	DRX	0.191	0.125	0.291	0.0001	0.000228571
BRI	EUR	0.426	0.282	0.643	0.0001	0.000228571
BRI	HCS	0.338	0.242	0.473	0.0001	0.000228571
BRI	KOR	0.097	0.06	0.156	0.0001	0.000228571
BRI	MCO	0.363	0.251	0.523	0.0001	0.000228571
BRI	NFO	0.441	0.305	0.636	0.0001	0.000228571
BRI	ORI	0.198	0.136	0.29	0.0001	0.000228571
BRI	PER	0.463	0.312	0.688	0.0001	0.000228571
BRI	RAG	0.732	0.509	1.054	0.0936	0.122076
BRI	RUS	0.278	0.19	0.407	0.0001	0.000228571
BRI	SBI	0.654	0.452	0.945	0.0238	0.0359811
BRI	SIB	0.51	0.353	0.735	0.0003	0.00064
BRI	TUV	0.173	0.11	0.273	0.0001	0.000228571
BRI	other	0.325	0.229	0.462	0.0001	0.000228571
BUR	CRX	0.411	0.274	0.616	0.0001	0.000228571
BUR	DRX	0.819	0.54	1.241	0.3457	0.402269
BUR	EUR	1.825	1.212	2.749	0.004	0.00704587
BUR	HCS	1.45	1.047	2.009	0.0254	0.0381
BUR	KOR	0.416	0.261	0.664	0.0002	0.000436364
BUR	MCO	1.555	1.08	2.237	0.0175	0.02688
BUR	NFO	1.889	1.312	2.719	0.0006	0.00123871
BUR	ORI	0.851	0.588	1.232	0.3921	0.442842
BUR	PER	1.985	1.34	2.94	0.0006	0.00123871
BUR	RAG	3.139	2.188	4.504	0.0001	0.000228571
BUR	RUS	1.191	0.82	1.73	0.3581	0.414188
BUR	SBI	2.802	1.943	4.039	0.0001	0.000228571
BUR	SIB	2.186	1.518	3.148	0.0001	0.000228571
BUR	TUV	0.743	0.476	1.162	0.1928	0.238823
BUR	other	1.394	0.987	1.968	0.0595	0.0810213
CRX	DRX	1.993	1.281	3.1	0.0022	0.00410097
CRX	EUR	4.444	2.873	6.873	0.0001	0.000228571
CRX	HCS	3.53	2.463	5.059	0.0001	0.000228571
CRX	KOR	1.013	0.621	1.654	0.9581	0.9581
CRX	MCO	3.785	2.555	5.607	0.0001	0.000228571
CRX	NFO	4.599	3.102	6.817	0.0001	0.000228571
CRX	ORI	2.071	1.391	3.085	0.0003	0.00064
CRX	PER	4.833	3.179	7.348	0.0001	0.000228571
CRX	RAG	7.643	5.163	11.315	0.0001	0.000228571
CRX	RUS	2.9	1.94	4.335	0.0001	0.000228571
CRX	SBI	6.821	4.592	10.132	0.0001	0.000228571
CRX	SIB	5.321	3.585	7.899	0.0001	0.000228571
CRX	TUV	1.81	1.131	2.896	0.0133	0.020761
CRX	other	3.393	2.332	4.937	0.0001	0.000228571
DRX	EUR	2.23	1.429	3.479	0.0004	0.000843956
DRX	HCS	1.771	1.223	2.564	0.0025	0.00457143
DRX	KOR	0.508	0.309	0.837	0.0079	0.0130759
DRX	MCO	1.899	1.269	2.841	0.0018	0.00338823
DRX	NFO	2.307	1.54	3.456	0.0001	0.000228571
DRX	ORI	1.039	0.691	1.564	0.8531	0.885379
DRX	PER	2.425	1.581	3.72	0.0001	0.000228571
DRX	RAG	3.835	2.566	5.731	0.0001	0.000228571
DRX	RUS	1.455	0.964	2.197	0.0745	0.0993333
DRX	SBI	3.422	2.283	5.129	0.0001	0.000228571
DRX	SIB	2.67	1.781	4.003	0.0001	0.000228571
DRX	TUV	0.908	0.562	1.468	0.6943	0.733187
DRX	other	1.702	1.159	2.502	0.0067	0.0112842
EUR	HCS	0.794	0.554	1.138	0.21	0.25519
EUR	KOR	0.228	0.139	0.374	0.0001	0.000228571
EUR	MCO	0.852	0.575	1.262	0.4242	0.473526
EUR	NFO	1.035	0.698	1.535	0.8645	0.887615
EUR	ORI	0.466	0.312	0.697	0.0002	0.000436364
EUR	PER	1.088	0.715	1.655	0.695	0.733187
EUR	RAG	1.72	1.163	2.543	0.0066	0.0112142
EUR	RUS	0.653	0.435	0.979	0.039	0.0550588
EUR	SBI	1.535	1.034	2.279	0.0336	0.0485053
EUR	SIB	1.198	0.808	1.775	0.369	0.421714
EUR	TUV	0.407	0.254	0.653	0.0002	0.000436364
EUR	other	0.764	0.523	1.116	0.1633	0.204926
HCS	KOR	0.287	0.187	0.441	0.0001	0.000228571
HCS	MCO	1.072	0.789	1.456	0.6557	0.703321
HCS	NFO	1.303	0.956	1.775	0.0941	0.122076
HCS	ORI	0.587	0.426	0.808	0.0011	0.00213333
HCS	PER	1.369	0.968	1.937	0.076	0.0999452
HCS	RAG	2.165	1.601	2.928	0.0001	0.000228571
HCS	RUS	0.822	0.596	1.133	0.2304	0.278219
HCS	SBI	1.932	1.417	2.635	0.0001	0.000228571
HCS	SIB	1.507	1.11	2.047	0.0086	0.0141128
HCS	TUV	0.513	0.343	0.767	0.0012	0.002304
HCS	other	0.961	0.72	1.283	0.7881	0.826859
KOR	MCO	3.735	2.359	5.915	0.0001	0.000228571
KOR	NFO	4.539	2.868	7.184	0.0001	0.000228571
KOR	ORI	2.044	1.29	3.241	0.0024	0.00443077
KOR	PER	4.77	2.954	7.702	0.0001	0.000228571
KOR	RAG	7.543	4.77	11.929	0.0001	0.000228571
KOR	RUS	2.862	1.8	4.552	0.0001	0.000228571
KOR	SBI	6.732	4.249	10.665	0.0001	0.000228571
KOR	SIB	5.252	3.311	8.33	0.0001	0.000228571
KOR	TUV	1.786	1.058	3.017	0.03	0.0436364
KOR	other	3.349	2.152	5.212	0.0001	0.000228571
MCO	NFO	1.215	0.865	1.708	0.2621	0.312567
MCO	ORI	0.547	0.384	0.78	0.0008	0.00158351
MCO	PER	1.277	0.876	1.862	0.2039	0.249355
MCO	RAG	2.019	1.441	2.83	0.0001	0.000228571
MCO	RUS	0.766	0.536	1.095	0.144	0.18432
MCO	SBI	1.802	1.277	2.544	0.0008	0.00158351
MCO	SIB	1.406	1.001	1.975	0.0495	0.0688696
MCO	TUV	0.478	0.31	0.737	0.0008	0.00158351
MCO	other	0.896	0.647	1.241	0.5107	0.560311
NFO	ORI	0.45	0.316	0.643	0.0001	0.000228571
NFO	PER	1.051	0.721	1.532	0.7962	0.830817
NFO	RAG	1.662	1.183	2.336	0.0034	0.00610094
NFO	RUS	0.631	0.441	0.902	0.0117	0.0184131
NFO	SBI	1.483	1.049	2.098	0.0258	0.0384
NFO	SIB	1.157	0.822	1.629	0.4026	0.452042
NFO	TUV	0.394	0.255	0.607	0.0001	0.000228571
NFO	other	0.738	0.532	1.024	0.0687	0.0928901
ORI	PER	2.333	1.588	3.427	0.0001	0.000228571
ORI	RAG	3.69	2.591	5.254	0.0001	0.000228571
ORI	RUS	1.4	0.972	2.017	0.0708	0.0950601
ORI	SBI	3.293	2.303	4.708	0.0001	0.000228571
ORI	SIB	2.569	1.797	3.673	0.0001	0.000228571
ORI	TUV	0.874	0.563	1.356	0.5474	0.59379
ORI	other	1.638	1.172	2.29	0.0039	0.00693333
PER	RAG	1.581	1.085	2.305	0.0171	0.0264774
PER	RUS	0.6	0.407	0.884	0.0099	0.0161085
PER	SBI	1.411	0.966	2.063	0.0751	0.0994428
PER	SIB	1.101	0.754	1.608	0.6184	0.667038
PER	TUV	0.375	0.237	0.592	0.0001	0.000228571
PER	other	0.702	0.491	1.005	0.0532	0.07296
RAG	RUS	0.379	0.266	0.542	0.0001	0.000228571
RAG	SBI	0.892	0.633	1.257	0.5153	0.562145
RAG	SIB	0.696	0.497	0.976	0.0354	0.0507224
RAG	TUV	0.237	0.154	0.365	0.0001	0.000228571
RAG	other	0.444	0.321	0.615	0.0001	0.000228571
RUS	SBI	2.352	1.64	3.373	0.0001	0.000228571
RUS	SIB	1.835	1.281	2.628	0.0009	0.00176326
RUS	TUV	0.624	0.401	0.971	0.0364	0.0517689
RUS	other	1.17	0.833	1.644	0.3654	0.420101
SBI	SIB	0.78	0.552	1.102	0.1589	0.200716
SBI	TUV	0.265	0.172	0.41	0.0001	0.000228571
SBI	other	0.497	0.358	0.692	0.0001	0.000228571
SIB	TUV	0.34	0.221	0.524	0.0001	0.000228571
SIB	other	0.638	0.459	0.886	0.0074	0.0123548
TUV	other	1.875	1.234	2.848	0.0032	0.00579623

## Sheet: S2 Contact to people
Breed 1	Breed 2	Odds Ratio	Lower CL	Upper CL	P value	FDR corrected P value
ABY	BEN	0.778	0.512	1.181	0.2385	0.336929			ABY = Abyssinian, Somali, and Ocicat
ABY	BRI	0.273	0.186	0.401	0.0001	0.000481081			BEN = Bengal
ABY	BUR	0.877	0.58	1.326	0.5325	0.61951			BRI = British Shorthair
ABY	CRX	0.935	0.618	1.414	0.7494	0.808444			BUR = Burmese and Burmilla
ABY	DRX	1.254	0.775	2.03	0.3557	0.44904			CRX = Cornish Rex
ABY	EUR	0.414	0.272	0.629	0.0001	0.000481081			DRX = Devon Rex
ABY	HCS	0.768	0.545	1.082	0.1307	0.204075			EUR = European Shorthair
ABY	KOR	1.542	0.899	2.644	0.1157	0.188941			HCS = house cat
ABY	MCO	0.954	0.637	1.43	0.8203	0.863985			KOR = Korat
ABY	NFO	0.581	0.397	0.852	0.0053	0.0142939			MCO = Maine Coon
ABY	ORI	1.1	0.732	1.653	0.6468	0.722124			NFO = Norwegian Forest Cat
ABY	PER	0.449	0.301	0.671	0.0001	0.000481081			ORI = Balinese, Oriental Longhair, Oriental Shorthair, Seychellois Longhair, Seychellois Shorthair, and Siamese
ABY	RAG	0.544	0.371	0.796	0.0017	0.00521724			PER = Persian and Exotic
ABY	RUS	0.976	0.653	1.458	0.9052	0.932822			RAG = Ragdoll
ABY	SBI	0.361	0.25	0.524	0.0001	0.000481081			RUS = Russian Blue
ABY	SIB	0.533	0.364	0.779	0.0012	0.00395556			SBI = Saint Birman
ABY	TUV	0.756	0.479	1.195	0.2313	0.332027			SIB = Siberian and Neva Masquerade
ABY	other	0.808	0.555	1.176	0.2662	0.364489			TUV = Turkish Van and Angora
BEN	BRI	0.351	0.231	0.534	0.0001	0.000481081			other = other breeds
BEN	BUR	1.127	0.72	1.764	0.5999	0.684501
BEN	CRX	1.202	0.769	1.88	0.4199	0.511933
BEN	DRX	1.613	0.97	2.684	0.0656	0.119151
BEN	EUR	0.532	0.339	0.835	0.0061	0.0159676
BEN	HCS	0.988	0.677	1.441	0.9485	0.9485
BEN	KOR	1.983	1.126	3.493	0.0178	0.0393358
BEN	MCO	1.227	0.793	1.9	0.3587	0.449638
BEN	NFO	0.748	0.492	1.135	0.1719	0.257128
BEN	ORI	1.414	0.912	2.194	0.1217	0.196933
BEN	PER	0.578	0.373	0.894	0.0139	0.0329893
BEN	RAG	0.699	0.462	1.06	0.0917	0.155453
BEN	RUS	1.255	0.813	1.937	0.3048	0.404884
BEN	SBI	0.465	0.309	0.699	0.0002	0.00089
BEN	SIB	0.685	0.452	1.037	0.0735	0.129535
BEN	TUV	0.973	0.598	1.583	0.9108	0.932822
BEN	other	1.039	0.689	1.567	0.8543	0.889271
BRI	BUR	3.212	2.124	4.859	0.0001	0.000481081
BRI	CRX	3.425	2.266	5.177	0.0001	0.000481081
BRI	DRX	4.597	2.846	7.424	0.0001	0.000481081
BRI	EUR	1.517	1.001	2.298	0.0493	0.0923726
BRI	HCS	2.814	1.993	3.973	0.0001	0.000481081
BRI	KOR	5.65	3.29	9.702	0.0001	0.000481081
BRI	MCO	3.497	2.334	5.238	0.0001	0.000481081
BRI	NFO	2.13	1.457	3.115	0.0001	0.000481081
BRI	ORI	4.03	2.679	6.064	0.0001	0.000481081
BRI	PER	1.646	1.105	2.451	0.0142	0.0332579
BRI	RAG	1.993	1.365	2.909	0.0004	0.00154783
BRI	RUS	3.576	2.387	5.358	0.0001	0.000481081
BRI	SBI	1.325	0.916	1.914	0.1347	0.208492
BRI	SIB	1.951	1.339	2.844	0.0005	0.00185417
BRI	TUV	2.771	1.754	4.378	0.0001	0.000481081
BRI	other	2.961	2.036	4.306	0.0001	0.000481081
BUR	CRX	1.066	0.685	1.659	0.7759	0.822084
BUR	DRX	1.431	0.863	2.373	0.165	0.248898
BUR	EUR	0.472	0.302	0.737	0.001	0.00342308
BUR	HCS	0.876	0.6	1.279	0.4932	0.589192
BUR	KOR	1.759	1.003	3.084	0.0489	0.0923726
BUR	MCO	1.089	0.704	1.682	0.7025	0.771883
BUR	NFO	0.663	0.439	1.002	0.051	0.0945625
BUR	ORI	1.255	0.81	1.943	0.3095	0.40639
BUR	PER	0.512	0.333	0.787	0.0023	0.00682333
BUR	RAG	0.62	0.411	0.936	0.0228	0.0488964
BUR	RUS	1.113	0.722	1.715	0.6268	0.706142
BUR	SBI	0.412	0.276	0.616	0.0001	0.000481081
BUR	SIB	0.608	0.403	0.916	0.0172	0.0387544
BUR	TUV	0.863	0.532	1.399	0.5495	0.635136
BUR	other	0.922	0.613	1.386	0.6956	0.769048
CRX	DRX	1.342	0.81	2.224	0.2537	0.352802
CRX	EUR	0.443	0.283	0.692	0.0003	0.00127143
CRX	HCS	0.822	0.562	1.201	0.3105	0.40639
CRX	KOR	1.649	0.94	2.894	0.0812	0.141702
CRX	MCO	1.021	0.662	1.574	0.9258	0.936321
CRX	NFO	0.622	0.412	0.939	0.0239	0.0506452
CRX	ORI	1.177	0.76	1.821	0.4653	0.563424
CRX	PER	0.481	0.313	0.738	0.0008	0.00279216
CRX	RAG	0.582	0.386	0.878	0.0099	0.024475
CRX	RUS	1.044	0.677	1.61	0.8455	0.885288
CRX	SBI	0.387	0.259	0.578	0.0001	0.000481081
CRX	SIB	0.57	0.378	0.859	0.0072	0.0185629
CRX	TUV	0.809	0.499	1.312	0.3905	0.486077
CRX	other	0.864	0.576	1.297	0.4817	0.579342
DRX	EUR	0.33	0.199	0.548	0.0001	0.000481081
DRX	HCS	0.612	0.39	0.96	0.0325	0.065
DRX	KOR	1.229	0.666	2.269	0.51	0.601921
DRX	MCO	0.761	0.463	1.25	0.2802	0.377846
DRX	NFO	0.463	0.287	0.748	0.0016	0.00499649
DRX	ORI	0.877	0.532	1.445	0.6059	0.686944
DRX	PER	0.358	0.219	0.587	0.0001	0.000481081
DRX	RAG	0.434	0.269	0.699	0.0006	0.00217959
DRX	RUS	0.778	0.474	1.277	0.3209	0.416936
DRX	SBI	0.288	0.18	0.461	0.0001	0.000481081
DRX	SIB	0.425	0.264	0.684	0.0004	0.00154783
DRX	TUV	0.603	0.351	1.036	0.0672	0.120824
DRX	other	0.644	0.401	1.035	0.0689	0.122642
EUR	HCS	1.855	1.272	2.706	0.0013	0.00420727
EUR	KOR	3.725	2.117	6.555	0.0001	0.000481081
EUR	MCO	2.305	1.488	3.571	0.0002	0.00089
EUR	NFO	1.404	0.927	2.128	0.1093	0.181826
EUR	ORI	2.657	1.71	4.128	0.0001	0.000481081
EUR	PER	1.085	0.705	1.67	0.7102	0.775556
EUR	RAG	1.314	0.869	1.987	0.1958	0.288036
EUR	RUS	2.358	1.525	3.644	0.0001	0.000481081
EUR	SBI	0.873	0.583	1.309	0.5117	0.601921
EUR	SIB	1.287	0.852	1.943	0.2306	0.332027
EUR	TUV	1.827	1.124	2.971	0.0151	0.0349065
EUR	other	1.952	1.295	2.943	0.0014	0.00445
HCS	KOR	2.008	1.2	3.36	0.008	0.0200563
HCS	MCO	1.243	0.86	1.796	0.2477	0.34717
HCS	NFO	0.757	0.537	1.068	0.1125	0.185417
HCS	ORI	1.432	0.988	2.076	0.0579	0.106249
HCS	PER	0.585	0.405	0.844	0.0042	0.0116813
HCS	RAG	0.708	0.505	0.992	0.045	0.086129
HCS	RUS	1.271	0.885	1.824	0.1938	0.28747
HCS	SBI	0.471	0.339	0.654	0.0001	0.000481081
HCS	SIB	0.693	0.495	0.972	0.0334	0.0660578
HCS	TUV	0.985	0.644	1.506	0.9434	0.9485
HCS	other	1.052	0.752	1.472	0.7663	0.821695
KOR	MCO	0.619	0.355	1.079	0.0908	0.155408
KOR	NFO	0.377	0.22	0.646	0.0004	0.00154783
KOR	ORI	0.713	0.409	1.246	0.2352	0.334925
KOR	PER	0.291	0.168	0.506	0.0001	0.000481081
KOR	RAG	0.353	0.206	0.605	0.0002	0.00089
KOR	RUS	0.633	0.364	1.101	0.1053	0.176824
KOR	SBI	0.234	0.138	0.399	0.0001	0.000481081
KOR	SIB	0.345	0.202	0.592	0.0001	0.000481081
KOR	TUV	0.491	0.271	0.889	0.0189	0.0410268
KOR	other	0.524	0.307	0.895	0.0179	0.0393358
MCO	NFO	0.609	0.407	0.911	0.0159	0.0362846
MCO	ORI	1.153	0.752	1.766	0.514	0.601921
MCO	PER	0.471	0.309	0.718	0.0005	0.00185417
MCO	RAG	0.57	0.381	0.852	0.0061	0.0159676
MCO	RUS	1.023	0.67	1.561	0.9171	0.932822
MCO	SBI	0.379	0.256	0.561	0.0001	0.000481081
MCO	SIB	0.558	0.374	0.833	0.0043	0.0117754
MCO	TUV	0.793	0.492	1.276	0.3385	0.436616
MCO	other	0.847	0.57	1.258	0.4107	0.50417
NFO	ORI	1.892	1.26	2.841	0.0021	0.00633559
NFO	PER	0.773	0.519	1.151	0.2044	0.298223
NFO	RAG	0.936	0.641	1.366	0.7302	0.792534
NFO	RUS	1.679	1.124	2.508	0.0114	0.0274216
NFO	SBI	0.622	0.43	0.899	0.0114	0.0274216
NFO	SIB	0.916	0.628	1.336	0.6491	0.722124
NFO	TUV	1.301	0.824	2.053	0.2583	0.356414
NFO	other	1.39	0.957	2.019	0.0838	0.144819
ORI	PER	0.408	0.267	0.625	0.0001	0.000481081
ORI	RAG	0.494	0.33	0.742	0.0007	0.002492
ORI	RUS	0.887	0.581	1.355	0.5801	0.666179
ORI	SBI	0.329	0.221	0.489	0.0001	0.000481081
ORI	SIB	0.484	0.323	0.725	0.0004	0.00154783
ORI	TUV	0.688	0.426	1.109	0.1243	0.199328
ORI	other	0.735	0.493	1.095	0.1302	0.204075
PER	RAG	1.211	0.812	1.804	0.3477	0.44411
PER	RUS	2.173	1.427	3.309	0.0003	0.00127143
PER	SBI	0.805	0.546	1.186	0.2724	0.370131
PER	SIB	1.186	0.797	1.764	0.4009	0.495557
PER	TUV	1.684	1.051	2.697	0.0303	0.0612886
PER	other	1.799	1.215	2.664	0.0034	0.00976129
RAG	RUS	1.794	1.202	2.678	0.0042	0.0116813
RAG	SBI	0.665	0.461	0.958	0.0287	0.0594023
RAG	SIB	0.979	0.674	1.423	0.9125	0.932822
RAG	TUV	1.391	0.882	2.193	0.1562	0.237638
RAG	other	1.486	1.024	2.157	0.0372	0.0723609
RUS	SBI	0.37	0.25	0.548	0.0001	0.000481081
RUS	SIB	0.546	0.366	0.813	0.0029	0.00846229
RUS	TUV	0.775	0.483	1.243	0.2904	0.388656
RUS	other	0.828	0.558	1.229	0.3493	0.44411
SBI	SIB	1.473	1.023	2.122	0.0374	0.0723609
SBI	TUV	2.092	1.338	3.272	0.0012	0.00395556
SBI	other	2.236	1.556	3.212	0.0001	0.000481081
SIB	TUV	1.42	0.902	2.236	0.1302	0.204075
SIB	other	1.517	1.047	2.2	0.0277	0.0580071
TUV	other	1.069	0.681	1.677	0.773	0.822084

## Sheet: S3 Agression towards owners
Breed 1	Breed 2	Odds Ratio	Lower CL	Upper CL	P value	FDR corrected P value
ABY	BEN	0.272	0.133	0.558	0.0004	0.00245517			ABY = Abyssinian, Somali, and Ocicat
ABY	BRI	2.366	0.745	7.51	0.1441	0.259089			BEN = Bengal
ABY	BUR	0.499	0.233	1.069	0.0737	0.158055			BRI = British Shorthair
ABY	CRX	0.518	0.24	1.118	0.0938	0.183477			BUR = Burmese and Burmilla
ABY	DRX	0.308	0.145	0.652	0.0021	0.00958461			CRX = Cornish Rex
ABY	EUR	0.648	0.266	1.58	0.3399	0.476395			DRX = Devon Rex
ABY	HCS	0.282	0.149	0.535	0.0001	0.000741667			EUR = European Shorthair
ABY	KOR	0.178	0.086	0.365	0.0001	0.000741667			HCS = house cat
ABY	MCO	0.386	0.188	0.79	0.0092	0.033108			KOR = Korat
ABY	NFO	0.602	0.281	1.291	0.1926	0.317433			MCO = Maine Coon
ABY	ORI	0.811	0.351	1.87	0.6226	0.733926			NFO = Norwegian Forest Cat
ABY	PER	0.807	0.322	2.024	0.6478	0.748756			ORI = Balinese, Oriental Longhair, Oriental Shorthair, Seychellois Longhair, Seychellois Shorthair, and Siamese
ABY	RAG	0.581	0.272	1.238	0.1593	0.283554			PER = Persian and Exotic
ABY	RUS	0.442	0.21	0.933	0.0321	0.0828087			RAG = Ragdoll
ABY	SBI	0.396	0.193	0.81	0.0112	0.0369185			RUS = Russian Blue
ABY	SIB	0.399	0.194	0.822	0.0126	0.0393474			SBI = Saint Birman
ABY	TUV	0.113	0.057	0.226	0.0001	0.000741667			SIB = Siberian and Neva Masquerade
ABY	other	0.699	0.328	1.494	0.3559	0.491087			TUV = Turkish Van and Angora
BEN	BRI	8.684	2.93	25.736	0.0001	0.000741667			other = other breeds
BEN	BUR	1.831	0.953	3.519	0.0696	0.15486
BEN	CRX	1.902	0.982	3.683	0.0566	0.131766
BEN	DRX	1.129	0.596	2.141	0.7094	0.780783
BEN	EUR	2.379	1.068	5.299	0.034	0.0864571
BEN	HCS	1.037	0.628	1.711	0.8883	0.919287
BEN	KOR	0.652	0.356	1.195	0.1666	0.293095
BEN	MCO	1.417	0.778	2.579	0.2545	0.374388
BEN	NFO	2.211	1.149	4.254	0.0175	0.0502419
BEN	ORI	2.976	1.423	6.225	0.0038	0.0161048
BEN	PER	2.963	1.286	6.826	0.0108	0.0362717
BEN	RAG	2.132	1.117	4.067	0.0217	0.0603531
BEN	RUS	1.624	0.861	3.063	0.1341	0.24608
BEN	SBI	1.453	0.797	2.646	0.2225	0.343677
BEN	SIB	1.466	0.801	2.682	0.2143	0.340584
BEN	TUV	0.416	0.236	0.733	0.0024	0.01068
BEN	other	2.568	1.343	4.911	0.0044	0.0182139
BRI	BUR	0.211	0.069	0.642	0.0061	0.0241289
BRI	CRX	0.219	0.071	0.673	0.008	0.0302979
BRI	DRX	0.13	0.043	0.393	0.0003	0.00205385
BRI	EUR	0.274	0.082	0.911	0.0346	0.0867437
BRI	HCS	0.119	0.043	0.335	0.0001	0.000741667
BRI	KOR	0.075	0.025	0.223	0.0001	0.000741667
BRI	MCO	0.163	0.055	0.481	0.001	0.00593333
BRI	NFO	0.255	0.084	0.772	0.0157	0.0458131
BRI	ORI	0.343	0.106	1.103	0.0725	0.157378
BRI	PER	0.341	0.1	1.159	0.0848	0.171527
BRI	RAG	0.245	0.081	0.74	0.0126	0.0393474
BRI	RUS	0.187	0.062	0.563	0.0029	0.0125902
BRI	SBI	0.167	0.057	0.49	0.0011	0.00631613
BRI	SIB	0.169	0.057	0.497	0.0012	0.006675
BRI	TUV	0.048	0.016	0.139	0.0001	0.000741667
BRI	other	0.296	0.097	0.897	0.0315	0.0824559
BUR	CRX	1.039	0.51	2.115	0.9167	0.93333
BUR	DRX	0.617	0.31	1.229	0.1696	0.293095
BUR	EUR	1.299	0.561	3.006	0.5409	0.654967
BUR	HCS	0.566	0.322	0.997	0.0486	0.117143
BUR	KOR	0.356	0.184	0.688	0.0021	0.00958461
BUR	MCO	0.774	0.402	1.488	0.4422	0.564769
BUR	NFO	1.207	0.599	2.435	0.5984	0.714867
BUR	ORI	1.625	0.743	3.557	0.2242	0.343677
BUR	PER	1.618	0.678	3.861	0.2781	0.402454
BUR	RAG	1.164	0.582	2.328	0.6672	0.754093
BUR	RUS	0.887	0.448	1.758	0.7313	0.793728
BUR	SBI	0.793	0.415	1.518	0.4844	0.59939
BUR	SIB	0.801	0.417	1.539	0.5052	0.619464
BUR	TUV	0.227	0.122	0.423	0.0001	0.000741667
BUR	other	1.402	0.697	2.821	0.3428	0.476706
CRX	DRX	0.594	0.296	1.193	0.1431	0.259089
CRX	EUR	1.251	0.536	2.919	0.6049	0.717815
CRX	HCS	0.545	0.305	0.974	0.0404	0.0998778
CRX	KOR	0.343	0.176	0.668	0.0016	0.00791111
CRX	MCO	0.745	0.384	1.443	0.3829	0.516335
CRX	NFO	1.162	0.571	2.368	0.6784	0.75472
CRX	ORI	1.565	0.711	3.446	0.2663	0.388536
CRX	PER	1.558	0.648	3.747	0.3222	0.458813
CRX	RAG	1.121	0.554	2.269	0.7513	0.802172
CRX	RUS	0.854	0.427	1.709	0.6558	0.753112
CRX	SBI	0.764	0.394	1.481	0.425	0.55625
CRX	SIB	0.771	0.396	1.501	0.4442	0.564769
CRX	TUV	0.219	0.116	0.411	0.0001	0.000741667
CRX	other	1.35	0.666	2.736	0.4047	0.537587
DRX	EUR	2.106	0.921	4.817	0.0776	0.164438
DRX	HCS	0.918	0.529	1.593	0.7608	0.806086
DRX	KOR	0.577	0.303	1.101	0.0952	0.184191
DRX	MCO	1.254	0.664	2.37	0.4849	0.59939
DRX	NFO	1.958	0.983	3.897	0.0558	0.131766
DRX	ORI	2.635	1.219	5.697	0.0138	0.0416339
DRX	PER	2.623	1.112	6.189	0.0276	0.0733254
DRX	RAG	1.887	0.956	3.725	0.067	0.150962
DRX	RUS	1.438	0.735	2.814	0.2888	0.414568
DRX	SBI	1.286	0.681	2.428	0.4374	0.564183
DRX	SIB	1.298	0.685	2.461	0.4237	0.55625
DRX	TUV	0.369	0.201	0.677	0.0013	0.00701212
DRX	other	2.274	1.147	4.506	0.0186	0.0525524
EUR	HCS	0.436	0.211	0.901	0.025	0.0684615
EUR	KOR	0.274	0.123	0.613	0.0016	0.00791111
EUR	MCO	0.596	0.268	1.322	0.2029	0.328329
EUR	NFO	0.929	0.402	2.146	0.864	0.899368
EUR	ORI	1.251	0.504	3.106	0.6292	0.736826
EUR	PER	1.246	0.467	3.319	0.6605	0.753647
EUR	RAG	0.896	0.391	2.055	0.7956	0.837969
EUR	RUS	0.683	0.299	1.558	0.3646	0.499221
EUR	SBI	0.611	0.276	1.349	0.2226	0.343677
EUR	SIB	0.616	0.278	1.368	0.2341	0.353134
EUR	TUV	0.175	0.081	0.379	0.0001	0.000741667
EUR	other	1.08	0.468	2.49	0.8575	0.897853
HCS	KOR	0.629	0.374	1.057	0.0799	0.16732
HCS	MCO	1.367	0.824	2.266	0.2259	0.343677
HCS	NFO	2.133	1.21	3.76	0.0088	0.0326333
HCS	ORI	2.871	1.472	5.6	0.002	0.00958461
HCS	PER	2.858	1.329	6.145	0.0072	0.0278609
HCS	RAG	2.056	1.185	3.568	0.0103	0.0352577
HCS	RUS	1.567	0.909	2.7	0.1057	0.200155
HCS	SBI	1.401	0.853	2.303	0.183	0.307302
HCS	SIB	1.414	0.854	2.342	0.1777	0.30414
HCS	TUV	0.401	0.252	0.64	0.0001	0.000741667
HCS	other	2.477	1.411	4.349	0.0016	0.00791111
KOR	MCO	2.173	1.183	3.989	0.0123	0.0393474
KOR	NFO	3.391	1.753	6.557	0.0003	0.00205385
KOR	ORI	4.564	2.171	9.592	0.0001	0.000741667
KOR	PER	4.544	1.971	10.475	0.0004	0.00245517
KOR	RAG	3.269	1.7	6.287	0.0004	0.00245517
KOR	RUS	2.491	1.314	4.723	0.0052	0.0210364
KOR	SBI	2.228	1.215	4.084	0.0096	0.0335059
KOR	SIB	2.249	1.221	4.142	0.0093	0.033108
KOR	TUV	0.638	0.361	1.13	0.1233	0.228619
KOR	other	3.938	2.045	7.583	0.0001	0.000741667
MCO	NFO	1.561	0.814	2.993	0.1804	0.305821
MCO	ORI	2.101	1.004	4.394	0.0487	0.117143
MCO	PER	2.091	0.912	4.794	0.0813	0.168272
MCO	RAG	1.505	0.792	2.858	0.212	0.339964
MCO	RUS	1.147	0.608	2.16	0.6723	0.754093
MCO	SBI	1.025	0.566	1.858	0.9341	0.944715
MCO	SIB	1.035	0.568	1.887	0.9105	0.93333
MCO	TUV	0.294	0.167	0.518	0.0001	0.000741667
MCO	other	1.813	0.95	3.458	0.0711	0.156244
NFO	ORI	1.346	0.615	2.947	0.4573	0.573235
NFO	PER	1.34	0.563	3.189	0.5081	0.619464
NFO	RAG	0.964	0.483	1.925	0.9176	0.93333
NFO	RUS	0.735	0.371	1.455	0.3766	0.511716
NFO	SBI	0.657	0.344	1.253	0.2025	0.328329
NFO	SIB	0.663	0.346	1.273	0.2171	0.341981
NFO	TUV	0.188	0.101	0.351	0.0001	0.000741667
NFO	other	1.162	0.579	2.331	0.6736	0.754093
ORI	PER	0.996	0.39	2.542	0.9926	0.9926
ORI	RAG	0.716	0.329	1.559	0.4003	0.53574
ORI	RUS	0.546	0.253	1.175	0.1219	0.228402
ORI	SBI	0.488	0.233	1.021	0.057	0.131766
ORI	SIB	0.493	0.234	1.035	0.0617	0.140803
ORI	TUV	0.14	0.069	0.285	0.0001	0.000741667
ORI	other	0.863	0.396	1.88	0.7106	0.780783
PER	RAG	0.719	0.304	1.704	0.4542	0.573235
PER	RUS	0.548	0.233	1.289	0.1684	0.293095
PER	SBI	0.49	0.215	1.118	0.0903	0.180176
PER	SIB	0.495	0.216	1.136	0.0969	0.185465
PER	TUV	0.14	0.063	0.314	0.0001	0.000741667
PER	other	0.867	0.365	2.06	0.7461	0.802172
RAG	RUS	0.762	0.387	1.498	0.4308	0.559725
RAG	SBI	0.681	0.361	1.286	0.2365	0.353756
RAG	SIB	0.688	0.363	1.304	0.2514	0.37291
RAG	TUV	0.195	0.106	0.361	0.0001	0.000741667
RAG	other	1.205	0.605	2.4	0.5965	0.714867
RUS	SBI	0.894	0.476	1.68	0.7284	0.793728
RUS	SIB	0.903	0.478	1.705	0.7526	0.802172
RUS	TUV	0.256	0.14	0.468	0.0001	0.000741667
RUS	other	1.581	0.801	3.122	0.1869	0.310918
SBI	SIB	1.009	0.558	1.826	0.9754	0.980911
SBI	TUV	0.287	0.163	0.503	0.0001	0.000741667
SBI	other	1.768	0.928	3.368	0.0832	0.170225
SIB	TUV	0.284	0.161	0.502	0.0001	0.000741667
SIB	other	1.751	0.914	3.355	0.0911	0.180176
TUV	other	6.17	3.328	11.437	0.0001	0.000741667

## Sheet: S4 Aggression towards strangers
Breed 1	Breed 2	Odds Ratio	Lower CL	Upper CL	P value	FDR corrected P value
ABY	BEN	1.002	0.53	1.894	0.9958	0.9958			ABY = Abyssinian, Somali, and Ocicat
ABY	BRI	2.124	0.943	4.786	0.069	0.155651			BEN = Bengal
ABY	BUR	0.705	0.404	1.231	0.2192	0.348564			BRI = British Shorthair
ABY	CRX	1.99	0.945	4.191	0.0703	0.156761			BUR = Burmese and Burmilla
ABY	DRX	0.495	0.278	0.879	0.0165	0.05335			CRX = Cornish Rex
ABY	EUR	0.974	0.487	1.948	0.9413	0.96805			DRX = Devon Rex
ABY	HCS	0.713	0.442	1.15	0.1658	0.284648			EUR = European Shorthair
ABY	KOR	0.341	0.195	0.597	0.0002	0.00143704			HCS = house cat
ABY	MCO	1.07	0.58	1.975	0.8278	0.902209			KOR = Korat
ABY	NFO	1.126	0.61	2.078	0.7055	0.8148			MCO = Maine Coon
ABY	ORI	1.133	0.616	2.086	0.6875	0.812801			NFO = Norwegian Forest Cat
ABY	PER	2.039	0.868	4.787	0.102	0.204			ORI = Balinese, Oriental Longhair, Oriental Shorthair, Seychellois Longhair, Seychellois Shorthair, and Siamese
ABY	RAG	0.87	0.493	1.534	0.6295	0.77293			PER = Persian and Exotic
ABY	RUS	0.63	0.363	1.092	0.0997	0.203598			RAG = Ragdoll
ABY	SBI	0.874	0.491	1.556	0.6474	0.789909			RUS = Russian Blue
ABY	SIB	0.912	0.506	1.643	0.7587	0.855743			SBI = Saint Birman
ABY	TUV	0.196	0.116	0.333	0.0001	0.000808333			SIB = Siberian and Neva Masquerade
ABY	other	1.23	0.681	2.224	0.4928	0.641632			TUV = Turkish Van and Angora
BEN	BRI	2.121	0.887	5.068	0.0908	0.193574			other = other breeds
BEN	BUR	0.704	0.37	1.341	0.2854	0.422653
BEN	CRX	1.986	0.883	4.47	0.0973	0.20297
BEN	DRX	0.494	0.256	0.953	0.0353	0.0951139
BEN	EUR	0.973	0.454	2.083	0.9431	0.96805
BEN	HCS	0.712	0.404	1.255	0.2402	0.37279
BEN	KOR	0.341	0.179	0.651	0.0011	0.00609714
BEN	MCO	1.069	0.537	2.126	0.8502	0.921446
BEN	NFO	1.124	0.564	2.24	0.7406	0.845155
BEN	ORI	1.131	0.569	2.25	0.7249	0.832134
BEN	PER	2.035	0.816	5.074	0.1274	0.24231
BEN	RAG	0.868	0.454	1.659	0.6688	0.81092
BEN	RUS	0.628	0.334	1.183	0.1502	0.269804
BEN	SBI	0.873	0.452	1.685	0.6848	0.812801
BEN	SIB	0.91	0.468	1.769	0.7816	0.871439
BEN	TUV	0.196	0.106	0.362	0.0001	0.000808333
BEN	other	1.228	0.627	2.404	0.5488	0.686885
BRI	BUR	0.332	0.147	0.75	0.008	0.0287407
BRI	CRX	0.937	0.361	2.429	0.8928	0.9312
BRI	DRX	0.233	0.102	0.531	0.0005	0.00303125
BRI	EUR	0.459	0.185	1.139	0.0931	0.19632
BRI	HCS	0.336	0.157	0.72	0.005	0.0197959
BRI	KOR	0.161	0.071	0.364	0.0001	0.000808333
BRI	MCO	0.504	0.215	1.183	0.1153	0.225941
BRI	NFO	0.53	0.226	1.242	0.1439	0.265872
BRI	ORI	0.533	0.227	1.252	0.149	0.269804
BRI	PER	0.96	0.339	2.714	0.938	0.96805
BRI	RAG	0.409	0.18	0.929	0.0327	0.0919391
BRI	RUS	0.296	0.132	0.667	0.0033	0.0146578
BRI	SBI	0.411	0.18	0.94	0.0351	0.0951139
BRI	SIB	0.429	0.187	0.987	0.0464	0.120021
BRI	TUV	0.092	0.042	0.204	0.0001	0.000808333
BRI	other	0.579	0.25	1.34	0.2017	0.331608
BUR	CRX	2.822	1.335	5.966	0.0066	0.0246231
BUR	DRX	0.701	0.393	1.252	0.2301	0.359995
BUR	EUR	1.382	0.688	2.777	0.3637	0.52265
BUR	HCS	1.012	0.621	1.649	0.9626	0.977719
BUR	KOR	0.484	0.276	0.85	0.0116	0.0388
BUR	MCO	1.518	0.815	2.826	0.188	0.317148
BUR	NFO	1.596	0.859	2.965	0.1388	0.258915
BUR	ORI	1.607	0.867	2.979	0.1316	0.247868
BUR	PER	2.891	1.227	6.813	0.0152	0.0499797
BUR	RAG	1.233	0.696	2.187	0.4729	0.619882
BUR	RUS	0.893	0.51	1.563	0.6913	0.812801
BUR	SBI	1.24	0.693	2.218	0.4689	0.61882
BUR	SIB	1.293	0.714	2.342	0.3961	0.560901
BUR	TUV	0.278	0.163	0.476	0.0001	0.000808333
BUR	other	1.745	0.959	3.173	0.0682	0.155651
CRX	DRX	0.249	0.116	0.531	0.0003	0.00194
CRX	EUR	0.49	0.208	1.152	0.1018	0.204
CRX	HCS	0.359	0.179	0.719	0.0038	0.0156851
CRX	KOR	0.172	0.081	0.363	0.0001	0.000808333
CRX	MCO	0.538	0.244	1.188	0.1251	0.24231
CRX	NFO	0.566	0.256	1.25	0.159	0.277892
CRX	ORI	0.57	0.259	1.255	0.1625	0.281473
CRX	PER	1.025	0.381	2.756	0.9616	0.977719
CRX	RAG	0.437	0.205	0.933	0.0323	0.0919391
CRX	RUS	0.316	0.15	0.667	0.0025	0.0118293
CRX	SBI	0.439	0.205	0.943	0.0349	0.0951139
CRX	SIB	0.458	0.211	0.993	0.048	0.122526
CRX	TUV	0.099	0.048	0.204	0.0001	0.000808333
CRX	other	0.618	0.285	1.342	0.2238	0.352985
DRX	EUR	1.97	0.968	4.01	0.0615	0.1455
DRX	HCS	1.442	0.87	2.392	0.1559	0.277473
DRX	KOR	0.69	0.387	1.232	0.2097	0.341864
DRX	MCO	2.164	1.147	4.082	0.0171	0.0543836
DRX	NFO	2.276	1.205	4.299	0.0113	0.0384596
DRX	ORI	2.292	1.221	4.301	0.0098	0.0345673
DRX	PER	4.122	1.731	9.817	0.0014	0.00714737
DRX	RAG	1.758	0.974	3.175	0.0612	0.1455
DRX	RUS	1.273	0.717	2.26	0.4102	0.572509
DRX	SBI	1.767	0.971	3.218	0.0624	0.145731
DRX	SIB	1.844	1.001	3.395	0.0495	0.124714
DRX	TUV	0.397	0.228	0.69	0.0011	0.00609714
DRX	other	2.487	1.351	4.578	0.0034	0.0146578
EUR	HCS	0.732	0.389	1.377	0.3332	0.489703
EUR	KOR	0.35	0.174	0.706	0.0033	0.0146578
EUR	MCO	1.099	0.524	2.304	0.8036	0.880782
EUR	NFO	1.155	0.551	2.422	0.7025	0.8148
EUR	ORI	1.163	0.554	2.441	0.6893	0.812801
EUR	PER	2.092	0.81	5.404	0.1272	0.24231
EUR	RAG	0.893	0.442	1.801	0.751	0.852012
EUR	RUS	0.646	0.324	1.289	0.2151	0.345192
EUR	SBI	0.897	0.441	1.824	0.7644	0.857188
EUR	SIB	0.936	0.457	1.917	0.8563	0.922901
EUR	TUV	0.201	0.103	0.394	0.0001	0.000808333
EUR	other	1.263	0.611	2.609	0.5289	0.669048
HCS	KOR	0.479	0.291	0.786	0.0036	0.0151826
HCS	MCO	1.5	0.867	2.597	0.1471	0.269221
HCS	NFO	1.578	0.912	2.73	0.1031	0.204096
HCS	ORI	1.589	0.917	2.751	0.0985	0.203287
HCS	PER	2.858	1.27	6.427	0.0111	0.0384536
HCS	RAG	1.219	0.745	1.994	0.4303	0.579993
HCS	RUS	0.882	0.549	1.418	0.6055	0.752994
HCS	SBI	1.225	0.739	2.031	0.4306	0.579993
HCS	SIB	1.278	0.764	2.137	0.3493	0.505703
HCS	TUV	0.275	0.175	0.432	0.0001	0.000808333
HCS	other	1.724	1.02	2.917	0.0421	0.111882
KOR	MCO	3.134	1.678	5.857	0.0003	0.00194
KOR	NFO	3.296	1.766	6.152	0.0002	0.00143704
KOR	ORI	3.319	1.791	6.149	0.0001	0.000808333
KOR	PER	5.97	2.533	14.072	0.0001	0.000808333
KOR	RAG	2.547	1.427	4.545	0.0016	0.00795897
KOR	RUS	1.843	1.053	3.227	0.0323	0.0919391
KOR	SBI	2.56	1.425	4.597	0.0017	0.008245
KOR	SIB	2.67	1.465	4.868	0.0013	0.00681622
KOR	TUV	0.575	0.336	0.984	0.0436	0.114303
KOR	other	3.603	1.979	6.557	0.0001	0.000808333
MCO	NFO	1.052	0.541	2.043	0.8821	0.93004
MCO	ORI	1.059	0.543	2.063	0.8665	0.923632
MCO	PER	1.905	0.778	4.665	0.1587	0.277892
MCO	RAG	0.812	0.436	1.512	0.5124	0.658315
MCO	RUS	0.588	0.319	1.085	0.0892	0.192276
MCO	SBI	0.817	0.433	1.539	0.5311	0.669048
MCO	SIB	0.852	0.45	1.613	0.6226	0.769327
MCO	TUV	0.183	0.102	0.331	0.0001	0.000808333
MCO	other	1.149	0.601	2.199	0.6742	0.81239
NFO	ORI	1.007	0.516	1.965	0.9837	0.991209
NFO	PER	1.811	0.74	4.431	0.1931	0.322943
NFO	RAG	0.773	0.414	1.441	0.4172	0.57812
NFO	RUS	0.559	0.303	1.032	0.0631	0.145731
NFO	SBI	0.777	0.413	1.462	0.4335	0.579993
NFO	SIB	0.81	0.428	1.535	0.5186	0.661897
NFO	TUV	0.174	0.097	0.314	0.0001	0.000808333
NFO	other	1.093	0.571	2.093	0.7885	0.874109
ORI	PER	1.799	0.736	4.396	0.1979	0.328142
ORI	RAG	0.767	0.41	1.435	0.407	0.572159
ORI	RUS	0.555	0.302	1.02	0.0581	0.140893
ORI	SBI	0.771	0.409	1.455	0.4225	0.579993
ORI	SIB	0.805	0.422	1.534	0.5088	0.658048
ORI	TUV	0.173	0.096	0.312	0.0001	0.000808333
ORI	other	1.085	0.569	2.071	0.8036	0.880782
PER	RAG	0.427	0.179	1.014	0.0538	0.13381
PER	RUS	0.309	0.131	0.725	0.007	0.0256226
PER	SBI	0.429	0.18	1.023	0.0564	0.138501
PER	SIB	0.447	0.186	1.077	0.0727	0.15847
PER	TUV	0.096	0.042	0.222	0.0001	0.000808333
PER	other	0.603	0.25	1.456	0.2609	0.397775
RAG	RUS	0.724	0.41	1.277	0.2645	0.397775
RAG	SBI	1.005	0.559	1.809	0.9861	0.991209
RAG	SIB	1.049	0.58	1.896	0.8753	0.927914
RAG	TUV	0.226	0.131	0.388	0.0001	0.000808333
RAG	other	1.415	0.771	2.597	0.2631	0.397775
RUS	SBI	1.389	0.78	2.472	0.2643	0.397775
RUS	SIB	1.449	0.806	2.603	0.2153	0.345192
RUS	TUV	0.312	0.184	0.527	0.0001	0.000808333
RUS	other	1.954	1.082	3.531	0.0264	0.0776
SBI	SIB	1.043	0.569	1.912	0.8914	0.9312
SBI	TUV	0.225	0.129	0.39	0.0001	0.000808333
SBI	other	1.407	0.76	2.605	0.2769	0.41322
SIB	TUV	0.215	0.123	0.377	0.0001	0.000808333
SIB	other	1.349	0.721	2.525	0.3489	0.505703
TUV	other	6.268	3.545	11.082	0.0001	0.000808333

## Sheet: S5 Aggression towards cats
Breed 1	Breed 2	Odds Ratio	Lower CL	Upper CL	P value	FDR corrected P value
ABY	BEN	0.863	0.615	1.21	0.393	0.525807			ABY = Abyssinian, Somali, and Ocicat
ABY	BRI	1.062	0.755	1.493	0.7293	0.822583			BEN = Bengal
ABY	BUR	0.936	0.68	1.29	0.6879	0.796548			BRI = British Shorthair
ABY	CRX	1.003	0.73	1.379	0.9834	0.991812			BUR = Burmese and Burmilla
ABY	DRX	1.395	0.968	2.011	0.0742	0.156465			CRX = Cornish Rex
ABY	EUR	1.058	0.732	1.531	0.7634	0.835726			DRX = Devon Rex
ABY	HCS	0.813	0.619	1.069	0.1385	0.248787			EUR = European Shorthair
ABY	KOR	0.749	0.516	1.086	0.1275	0.233349			HCS = house cat
ABY	MCO	1.385	1.007	1.905	0.0451	0.105414			KOR = Korat
ABY	NFO	1.31	0.951	1.804	0.0983	0.188814			MCO = Maine Coon
ABY	ORI	1.159	0.847	1.587	0.3568	0.494423			NFO = Norwegian Forest Cat
ABY	PER	1.673	1.158	2.417	0.0061	0.0215164			ORI = Balinese, Oriental Longhair, Oriental Shorthair, Seychellois Longhair, Seychellois Shorthair, and Siamese
ABY	RAG	1.351	0.983	1.857	0.064	0.139506			PER = Persian and Exotic
ABY	RUS	0.923	0.668	1.276	0.6284	0.761004			RAG = Ragdoll
ABY	SBI	1.368	0.991	1.889	0.0568	0.129638			RUS = Russian Blue
ABY	SIB	1.004	0.729	1.383	0.9796	0.991812			SBI = Saint Birman
ABY	TUV	0.451	0.307	0.661	0.0001	0.000668966			SIB = Siberian and Neva Masquerade
ABY	other	2.087	1.523	2.858	0.0001	0.000668966			TUV = Turkish Van and Angora
BEN	BRI	1.231	0.841	1.801	0.2848	0.425009			other = other breeds
BEN	BUR	1.085	0.754	1.563	0.6597	0.770975
BEN	CRX	1.163	0.81	1.669	0.4134	0.529799
BEN	DRX	1.617	1.08	2.421	0.0197	0.0579061
BEN	EUR	1.227	0.817	1.842	0.3245	0.465029
BEN	HCS	0.943	0.685	1.297	0.7166	0.812985
BEN	KOR	0.868	0.575	1.31	0.499	0.612696
BEN	MCO	1.606	1.12	2.302	0.01	0.0328814
BEN	NFO	1.518	1.057	2.181	0.024	0.0665143
BEN	ORI	1.344	0.94	1.921	0.1056	0.200847
BEN	PER	1.939	1.29	2.914	0.0014	0.00631628
BEN	RAG	1.566	1.092	2.244	0.0147	0.0452667
BEN	RUS	1.07	0.743	1.541	0.716	0.812985
BEN	SBI	1.586	1.101	2.284	0.0133	0.0416161
BEN	SIB	1.164	0.812	1.669	0.4092	0.529749
BEN	TUV	0.522	0.344	0.794	0.0023	0.0097
BEN	other	2.418	1.691	3.459	0.0001	0.000668966
BRI	BUR	0.882	0.613	1.269	0.4985	0.612696
BRI	CRX	0.945	0.658	1.357	0.7584	0.835726
BRI	DRX	1.314	0.877	1.967	0.1855	0.307581
BRI	EUR	0.997	0.664	1.495	0.9867	0.991812
BRI	HCS	0.766	0.554	1.059	0.1067	0.200969
BRI	KOR	0.705	0.467	1.064	0.096	0.187986
BRI	MCO	1.304	0.907	1.875	0.1511	0.261727
BRI	NFO	1.233	0.858	1.773	0.2571	0.399019
BRI	ORI	1.092	0.761	1.565	0.6337	0.761004
BRI	PER	1.575	1.05	2.363	0.0282	0.0734613
BRI	RAG	1.272	0.887	1.824	0.1912	0.314346
BRI	RUS	0.869	0.602	1.256	0.4553	0.577309
BRI	SBI	1.288	0.894	1.855	0.1736	0.294205
BRI	SIB	0.946	0.659	1.356	0.7608	0.835726
BRI	TUV	0.424	0.279	0.645	0.0001	0.000668966
BRI	other	1.965	1.372	2.814	0.0002	0.0012125
BUR	CRX	1.071	0.76	1.511	0.6939	0.796548
BUR	DRX	1.49	1.011	2.195	0.0438	0.103624
BUR	EUR	1.13	0.764	1.673	0.5407	0.659722
BUR	HCS	0.868	0.641	1.177	0.3637	0.496886
BUR	KOR	0.799	0.539	1.186	0.2659	0.406178
BUR	MCO	1.479	1.046	2.093	0.027	0.07275
BUR	NFO	1.399	0.989	1.978	0.0578	0.130386
BUR	ORI	1.238	0.88	1.742	0.2209	0.345602
BUR	PER	1.786	1.209	2.639	0.0036	0.0134308
BUR	RAG	1.442	1.023	2.034	0.0367	0.0903696
BUR	RUS	0.986	0.694	1.399	0.9364	0.973405
BUR	SBI	1.461	1.031	2.069	0.0328	0.082639
BUR	SIB	1.072	0.759	1.515	0.6924	0.796548
BUR	TUV	0.481	0.321	0.722	0.0004	0.00228235
BUR	other	2.228	1.584	3.134	0.0001	0.000668966
CRX	DRX	1.39	0.946	2.043	0.0931	0.1843
CRX	EUR	1.055	0.714	1.558	0.7886	0.852091
CRX	HCS	0.811	0.599	1.097	0.1744	0.294205
CRX	KOR	0.746	0.504	1.105	0.1438	0.253611
CRX	MCO	1.381	0.98	1.946	0.0654	0.140973
CRX	NFO	1.305	0.925	1.842	0.1293	0.234432
CRX	ORI	1.155	0.823	1.621	0.4034	0.529749
CRX	PER	1.667	1.131	2.457	0.0098	0.0327793
CRX	RAG	1.346	0.956	1.897	0.0891	0.1782
CRX	RUS	0.92	0.65	1.303	0.6394	0.761004
CRX	SBI	1.363	0.964	1.928	0.0795	0.164075
CRX	SIB	1.001	0.71	1.411	0.9964	0.9964
CRX	TUV	0.449	0.3	0.672	0.0001	0.000668966
CRX	other	2.08	1.483	2.916	0.0001	0.000668966
DRX	EUR	0.759	0.494	1.165	0.2072	0.332205
DRX	HCS	0.583	0.411	0.828	0.0025	0.0101042
DRX	KOR	0.537	0.349	0.826	0.0046	0.0168377
DRX	MCO	0.993	0.674	1.464	0.9719	0.991812
DRX	NFO	0.939	0.636	1.386	0.7509	0.835726
DRX	ORI	0.831	0.567	1.218	0.3429	0.482069
DRX	PER	1.199	0.782	1.839	0.4053	0.529749
DRX	RAG	0.968	0.657	1.426	0.8704	0.922719
DRX	RUS	0.662	0.448	0.978	0.0384	0.09312
DRX	SBI	0.981	0.664	1.449	0.9219	0.966749
DRX	SIB	0.72	0.488	1.061	0.0969	0.187986
DRX	TUV	0.323	0.208	0.502	0.0001	0.000668966
DRX	other	1.496	1.021	2.192	0.039	0.0934074
EUR	HCS	0.768	0.541	1.092	0.1414	0.251666
EUR	KOR	0.707	0.457	1.094	0.1198	0.223473
EUR	MCO	1.309	0.886	1.934	0.1765	0.295181
EUR	NFO	1.238	0.838	1.829	0.2845	0.425009
EUR	ORI	1.095	0.743	1.614	0.6454	0.763461
EUR	PER	1.581	1.028	2.429	0.0368	0.0903696
EUR	RAG	1.276	0.866	1.882	0.2181	0.345572
EUR	RUS	0.872	0.589	1.293	0.4963	0.612696
EUR	SBI	1.293	0.874	1.913	0.1993	0.322202
EUR	SIB	0.949	0.644	1.399	0.7906	0.852091
EUR	TUV	0.426	0.273	0.663	0.0002	0.0012125
EUR	other	1.972	1.338	2.906	0.0006	0.00306316
HCS	KOR	0.92	0.64	1.323	0.654	0.768945
HCS	MCO	1.703	1.26	2.302	0.0005	0.00269444
HCS	NFO	1.611	1.189	2.181	0.0021	0.00905333
HCS	ORI	1.425	1.056	1.924	0.0205	0.0593582
HCS	PER	2.057	1.441	2.936	0.0001	0.000668966
HCS	RAG	1.661	1.234	2.236	0.0008	0.00388
HCS	RUS	1.135	0.837	1.54	0.4151	0.529799
HCS	SBI	1.682	1.241	2.281	0.0008	0.00388
HCS	SIB	1.235	0.916	1.664	0.1661	0.285163
HCS	TUV	0.554	0.383	0.801	0.0017	0.00749545
HCS	other	2.566	1.905	3.456	0.0001	0.000668966
KOR	MCO	1.851	1.243	2.755	0.0024	0.00990638
KOR	NFO	1.75	1.176	2.605	0.0058	0.020837
KOR	ORI	1.549	1.048	2.289	0.0282	0.0734613
KOR	PER	2.235	1.448	3.449	0.0003	0.00176364
KOR	RAG	1.805	1.214	2.682	0.0035	0.0133137
KOR	RUS	1.233	0.828	1.838	0.3023	0.44767
KOR	SBI	1.828	1.227	2.722	0.003	0.0118776
KOR	SIB	1.342	0.901	1.997	0.1477	0.258142
KOR	TUV	0.602	0.385	0.942	0.0264	0.0721352
KOR	other	2.788	1.885	4.122	0.0001	0.000668966
MCO	NFO	0.945	0.672	1.33	0.7474	0.835726
MCO	ORI	0.837	0.595	1.176	0.3046	0.44767
MCO	PER	1.207	0.817	1.785	0.3447	0.482069
MCO	RAG	0.975	0.695	1.369	0.8838	0.931833
MCO	RUS	0.666	0.47	0.944	0.0224	0.0639059
MCO	SBI	0.988	0.699	1.396	0.9433	0.973405
MCO	SIB	0.725	0.517	1.017	0.0626	0.138886
MCO	TUV	0.325	0.217	0.486	0.0001	0.000668966
MCO	other	1.506	1.072	2.115	0.0181	0.0540215
NFO	ORI	0.885	0.629	1.246	0.4839	0.605656
NFO	PER	1.277	0.865	1.886	0.2191	0.345572
NFO	RAG	1.031	0.734	1.45	0.8594	0.916064
NFO	RUS	0.705	0.497	0.999	0.0497	0.114783
NFO	SBI	1.044	0.739	1.476	0.8053	0.863139
NFO	SIB	0.767	0.546	1.077	0.1255	0.231876
NFO	TUV	0.344	0.23	0.515	0.0001	0.000668966
NFO	other	1.593	1.133	2.239	0.0074	0.0256357
ORI	PER	1.443	0.98	2.124	0.063	0.138886
ORI	RAG	1.165	0.83	1.637	0.3777	0.512404
ORI	RUS	0.796	0.565	1.123	0.1938	0.315943
ORI	SBI	1.18	0.837	1.665	0.3454	0.482069
ORI	SIB	0.866	0.616	1.219	0.4096	0.529749
ORI	TUV	0.389	0.26	0.58	0.0001	0.000668966
ORI	other	1.8	1.287	2.517	0.0006	0.00306316
PER	RAG	0.808	0.547	1.193	0.2829	0.425009
PER	RUS	0.552	0.372	0.818	0.0031	0.012028
PER	SBI	0.818	0.552	1.211	0.3153	0.459911
PER	SIB	0.6	0.406	0.887	0.0104	0.0336267
PER	TUV	0.269	0.173	0.419	0.0001	0.000668966
PER	other	1.247	0.848	1.835	0.2617	0.402935
RAG	RUS	0.683	0.483	0.968	0.0319	0.0814289
RAG	SBI	1.013	0.718	1.428	0.9421	0.973405
RAG	SIB	0.743	0.531	1.041	0.0843	0.170356
RAG	TUV	0.334	0.223	0.499	0.0001	0.000668966
RAG	other	1.545	1.1	2.169	0.012	0.0381639
RUS	SBI	1.482	1.042	2.106	0.0284	0.0734613
RUS	SIB	1.088	0.768	1.54	0.6358	0.761004
RUS	TUV	0.488	0.325	0.733	0.0005	0.00269444
RUS	other	2.26	1.602	3.189	0.0001	0.000668966
SBI	SIB	0.734	0.52	1.035	0.078	0.16271
SBI	TUV	0.329	0.22	0.494	0.0001	0.000668966
SBI	other	1.525	1.082	2.15	0.016	0.0485
SIB	TUV	0.449	0.3	0.67	0.0001	0.000668966
SIB	other	2.078	1.479	2.92	0.0001	0.000668966
TUV	other	4.632	3.104	6.91	0.0001	0.000668966

## Sheet: S6 Shyness to novel objects
Breed 1	Breed 2	Odds Ratio	Lower CL	Upper CL	P value	FDR corrected P value
ABY	BEN	0.495	0.345	0.709	0.0001	0.000388			ABY = Abyssinian, Somali, and Ocicat
ABY	BRI	0.874	0.62	1.232	0.4409	0.544806			BEN = Bengal
ABY	BUR	1.094	0.797	1.502	0.5791	0.660855			BRI = British Shorthair
ABY	CRX	1.255	0.921	1.71	0.15	0.230952			BUR = Burmese and Burmilla
ABY	DRX	1.14	0.807	1.609	0.458	0.558818			CRX = Cornish Rex
ABY	EUR	0.508	0.345	0.748	0.0006	0.00197288			DRX = Devon Rex
ABY	HCS	0.372	0.277	0.499	0.0001	0.000388			EUR = European Shorthair
ABY	KOR	0.95	0.657	1.374	0.7858	0.833034			HCS = house cat
ABY	MCO	0.694	0.506	0.952	0.0236	0.0514427			KOR = Korat
ABY	NFO	0.902	0.658	1.237	0.5219	0.613628			MCO = Maine Coon
ABY	ORI	0.747	0.546	1.022	0.0681	0.120104			NFO = Norwegian Forest Cat
ABY	PER	1.239	0.882	1.742	0.2166	0.313585			ORI = Balinese, Oriental Longhair, Oriental Shorthair, Seychellois Longhair, Seychellois Shorthair, and Siamese
ABY	RAG	0.766	0.555	1.056	0.1042	0.171312			PER = Persian and Exotic
ABY	RUS	0.315	0.217	0.458	0.0001	0.000388			RAG = Ragdoll
ABY	SBI	1.078	0.786	1.48	0.6405	0.714121			RUS = Russian Blue
ABY	SIB	0.627	0.451	0.871	0.0054	0.0141568			SBI = Saint Birman
ABY	TUV	0.425	0.282	0.638	0.0001	0.000388			SIB = Siberian and Neva Masquerade
ABY	other	1.04	0.777	1.392	0.791	0.833989			TUV = Turkish Van and Angora
BEN	BRI	1.766	1.177	2.65	0.006	0.01552			other = other breeds
BEN	BUR	2.211	1.505	3.249	0.0001	0.000388
BEN	CRX	2.537	1.74	3.698	0.0001	0.000388
BEN	DRX	2.303	1.532	3.463	0.0001	0.000388
BEN	EUR	1.027	0.659	1.599	0.9065	0.920738
BEN	HCS	0.752	0.522	1.082	0.1241	0.19897
BEN	KOR	1.921	1.251	2.948	0.0028	0.0076507
BEN	MCO	1.403	0.958	2.056	0.0819	0.139374
BEN	NFO	1.823	1.244	2.673	0.0021	0.00599118
BEN	ORI	1.51	1.032	2.21	0.0339	0.0707161
BEN	PER	2.505	1.671	3.755	0.0001	0.000388
BEN	RAG	1.548	1.051	2.281	0.027	0.0582
BEN	RUS	0.638	0.415	0.981	0.0405	0.0793636
BEN	SBI	2.179	1.485	3.199	0.0001	0.000388
BEN	SIB	1.267	0.856	1.875	0.2367	0.332752
BEN	TUV	0.858	0.541	1.36	0.515	0.609207
BEN	other	2.102	1.463	3.022	0.0001	0.000388
BRI	BUR	1.252	0.869	1.804	0.2281	0.325378
BRI	CRX	1.436	1.002	2.058	0.0485	0.0893132
BRI	DRX	1.304	0.885	1.922	0.179	0.271297
BRI	EUR	0.581	0.382	0.886	0.0117	0.0270214
BRI	HCS	0.426	0.301	0.601	0.0001	0.000388
BRI	KOR	1.087	0.719	1.644	0.691	0.757367
BRI	MCO	0.795	0.554	1.141	0.2128	0.312752
BRI	NFO	1.032	0.721	1.478	0.862	0.889511
BRI	ORI	0.855	0.594	1.23	0.3991	0.499519
BRI	PER	1.418	0.971	2.071	0.0705	0.123216
BRI	RAG	0.877	0.61	1.26	0.4763	0.573927
BRI	RUS	0.361	0.239	0.546	0.0001	0.000388
BRI	SBI	1.234	0.864	1.763	0.2477	0.345711
BRI	SIB	0.717	0.496	1.037	0.0773	0.133895
BRI	TUV	0.486	0.311	0.758	0.0015	0.00469355
BRI	other	1.19	0.847	1.674	0.3159	0.416182
BUR	CRX	1.147	0.82	1.606	0.4233	0.526412
BUR	DRX	1.042	0.721	1.506	0.8276	0.85858
BUR	EUR	0.464	0.309	0.698	0.0002	0.000732075
BUR	HCS	0.34	0.246	0.469	0.0001	0.000388
BUR	KOR	0.869	0.587	1.285	0.4808	0.575773
BUR	MCO	0.635	0.45	0.895	0.0096	0.0229926
BUR	NFO	0.825	0.586	1.161	0.2692	0.370389
BUR	ORI	0.683	0.486	0.96	0.0282	0.0594652
BUR	PER	1.133	0.787	1.63	0.5015	0.596877
BUR	RAG	0.7	0.495	0.99	0.0436	0.0833059
BUR	RUS	0.288	0.194	0.428	0.0001	0.000388
BUR	SBI	0.986	0.7	1.387	0.9343	0.939141
BUR	SIB	0.573	0.403	0.816	0.002	0.00587879
BUR	TUV	0.388	0.253	0.596	0.0001	0.000388
BUR	other	0.951	0.691	1.309	0.7575	0.811906
CRX	DRX	0.908	0.633	1.302	0.6	0.680702
CRX	EUR	0.405	0.271	0.605	0.0001	0.000388
CRX	HCS	0.296	0.216	0.407	0.0001	0.000388
CRX	KOR	0.757	0.515	1.113	0.1567	0.239369
CRX	MCO	0.553	0.396	0.773	0.0005	0.00167241
CRX	NFO	0.719	0.514	1.005	0.0534	0.0968187
CRX	ORI	0.595	0.427	0.83	0.0022	0.00618551
CRX	PER	0.987	0.691	1.411	0.9445	0.9445
CRX	RAG	0.61	0.434	0.858	0.0045	0.012125
CRX	RUS	0.251	0.17	0.371	0.0001	0.000388
CRX	SBI	0.859	0.614	1.202	0.376	0.48066
CRX	SIB	0.499	0.353	0.706	0.0001	0.000388
CRX	TUV	0.338	0.222	0.516	0.0001	0.000388
CRX	other	0.829	0.608	1.13	0.2357	0.332752
DRX	EUR	0.446	0.29	0.684	0.0002	0.000732075
DRX	HCS	0.326	0.23	0.463	0.0001	0.000388
DRX	KOR	0.834	0.552	1.26	0.3884	0.492481
DRX	MCO	0.609	0.422	0.881	0.0084	0.0206278
DRX	NFO	0.791	0.548	1.143	0.2128	0.312752
DRX	ORI	0.656	0.455	0.944	0.0234	0.0514427
DRX	PER	1.087	0.739	1.6	0.6704	0.741168
DRX	RAG	0.672	0.463	0.976	0.0366	0.0747411
DRX	RUS	0.277	0.182	0.42	0.0001	0.000388
DRX	SBI	0.946	0.656	1.366	0.7677	0.818318
DRX	SIB	0.55	0.377	0.803	0.0019	0.00567077
DRX	TUV	0.373	0.238	0.584	0.0001	0.000388
DRX	other	0.913	0.647	1.288	0.6036	0.680805
EUR	HCS	0.732	0.497	1.078	0.1137	0.18536
EUR	KOR	1.87	1.192	2.933	0.0064	0.0161247
EUR	MCO	1.367	0.911	2.05	0.131	0.206618
EUR	NFO	1.775	1.186	2.658	0.0053	0.0140849
EUR	ORI	1.471	0.98	2.207	0.0626	0.111772
EUR	PER	2.439	1.6	3.718	0.0001	0.000388
EUR	RAG	1.508	1.003	2.266	0.0483	0.0893132
EUR	RUS	0.621	0.395	0.975	0.0384	0.0768
EUR	SBI	2.122	1.419	3.175	0.0002	0.000732075
EUR	SIB	1.234	0.817	1.863	0.3175	0.416182
EUR	TUV	0.836	0.517	1.35	0.463	0.561388
EUR	other	2.047	1.39	3.016	0.0003	0.00105818
HCS	KOR	2.555	1.75	3.731	0.0001	0.000388
HCS	MCO	1.867	1.355	2.573	0.0001	0.000388
HCS	NFO	2.426	1.762	3.34	0.0001	0.000388
HCS	ORI	2.009	1.455	2.775	0.0001	0.000388
HCS	PER	3.333	2.357	4.713	0.0001	0.000388
HCS	RAG	2.06	1.493	2.842	0.0001	0.000388
HCS	RUS	0.848	0.582	1.236	0.3917	0.49344
HCS	SBI	2.9	2.11	3.986	0.0001	0.000388
HCS	SIB	1.686	1.214	2.342	0.0018	0.00545625
HCS	TUV	1.142	0.756	1.724	0.5282	0.613714
HCS	other	2.798	2.076	3.769	0.0001	0.000388
KOR	MCO	0.731	0.492	1.085	0.1195	0.193192
KOR	NFO	0.949	0.64	1.407	0.7955	0.8342
KOR	ORI	0.786	0.533	1.16	0.2252	0.323621
KOR	PER	1.304	0.866	1.965	0.2039	0.304281
KOR	RAG	0.806	0.541	1.201	0.2894	0.392613
KOR	RUS	0.332	0.214	0.514	0.0001	0.000388
KOR	SBI	1.135	0.766	1.681	0.5283	0.613714
KOR	SIB	0.66	0.44	0.988	0.0438	0.0833059
KOR	TUV	0.447	0.28	0.714	0.0008	0.00254426
KOR	other	1.095	0.755	1.587	0.633	0.709838
MCO	NFO	1.299	0.93	1.815	0.1252	0.199089
MCO	ORI	1.076	0.766	1.511	0.6724	0.741168
MCO	PER	1.785	1.242	2.565	0.0018	0.00545625
MCO	RAG	1.103	0.786	1.549	0.5712	0.655697
MCO	RUS	0.454	0.306	0.674	0.0001	0.000388
MCO	SBI	1.553	1.108	2.176	0.0105	0.0245422
MCO	SIB	0.903	0.64	1.274	0.5606	0.647359
MCO	TUV	0.611	0.399	0.936	0.0236	0.0514427
MCO	other	1.498	1.091	2.057	0.0124	0.0283012
NFO	ORI	0.828	0.59	1.163	0.277	0.378437
NFO	PER	1.374	0.959	1.969	0.0836	0.14103
NFO	RAG	0.849	0.605	1.192	0.3442	0.445165
NFO	RUS	0.35	0.236	0.518	0.0001	0.000388
NFO	SBI	1.195	0.855	1.671	0.2961	0.398913
NFO	SIB	0.695	0.493	0.98	0.038	0.0767917
NFO	TUV	0.471	0.308	0.72	0.0005	0.00167241
NFO	other	1.153	0.841	1.582	0.3766	0.48066
ORI	PER	1.659	1.155	2.382	0.0061	0.015571
ORI	RAG	1.025	0.726	1.448	0.8877	0.906388
ORI	RUS	0.422	0.285	0.625	0.0001	0.000388
ORI	SBI	1.443	1.027	2.028	0.0345	0.0712021
ORI	SIB	0.839	0.59	1.192	0.3278	0.4268
ORI	TUV	0.568	0.371	0.87	0.0093	0.0225525
ORI	other	1.392	1.016	1.908	0.0397	0.0785898
PER	RAG	0.618	0.428	0.891	0.01	0.0236585
PER	RUS	0.255	0.169	0.384	0.0001	0.000388
PER	SBI	0.87	0.607	1.246	0.4479	0.549953
PER	SIB	0.506	0.349	0.734	0.0003	0.00105818
PER	TUV	0.343	0.22	0.534	0.0001	0.000388
PER	other	0.839	0.598	1.179	0.3123	0.414974
RAG	RUS	0.412	0.277	0.613	0.0001	0.000388
RAG	SBI	1.408	1.003	1.976	0.0479	0.0893132
RAG	SIB	0.818	0.578	1.158	0.2583	0.35793
RAG	TUV	0.554	0.361	0.852	0.0072	0.0179077
RAG	other	1.358	0.984	1.875	0.0628	0.111772
RUS	SBI	3.418	2.307	5.065	0.0001	0.000388
RUS	SIB	1.987	1.328	2.974	0.0008	0.00254426
RUS	TUV	1.346	0.841	2.153	0.2154	0.313585
RUS	other	3.297	2.268	4.795	0.0001	0.000388
SBI	SIB	0.581	0.412	0.821	0.0021	0.00599118
SBI	TUV	0.394	0.257	0.603	0.0001	0.000388
SBI	other	0.965	0.703	1.324	0.8237	0.85858
SIB	TUV	0.677	0.439	1.045	0.0781	0.134083
SIB	other	1.659	1.194	2.305	0.0025	0.00692857
TUV	other	2.45	1.628	3.688	0.0001	0.000388

## Sheet: S7 Shyness to strangers
Breed 1	Breed 2	Odds Ratio	Lower CL	Upper CL	P value	FDR corrected P value
ABY	BEN	0.456	0.325	0.641	0.0001	0.000386956			ABY = Abyssinian, Somali, and Ocicat
ABY	BRI	0.678	0.484	0.948	0.0233	0.0466			BEN = Bengal
ABY	BUR	1.611	1.165	2.227	0.0039	0.01068			BRI = British Shorthair
ABY	CRX	1.337	0.976	1.831	0.0709	0.115214			BUR = Burmese and Burmilla
ABY	DRX	0.743	0.528	1.045	0.0882	0.139407			CRX = Cornish Rex
ABY	EUR	0.575	0.4	0.826	0.0028	0.00803871			DRX = Devon Rex
ABY	HCS	0.417	0.317	0.548	0.0001	0.000386956			EUR = European Shorthair
ABY	KOR	0.964	0.669	1.389	0.8431	0.87251			HCS = house cat
ABY	MCO	0.718	0.531	0.973	0.0323	0.06052			KOR = Korat
ABY	NFO	0.977	0.718	1.33	0.8835	0.90381			MCO = Maine Coon
ABY	ORI	0.664	0.489	0.9	0.0084	0.02136			NFO = Norwegian Forest Cat
ABY	PER	1.023	0.728	1.437	0.8965	0.911869			ORI = Balinese, Oriental Longhair, Oriental Shorthair, Seychellois Longhair, Seychellois Shorthair, and Siamese
ABY	RAG	0.873	0.641	1.188	0.3863	0.480476			PER = Persian and Exotic
ABY	RUS	0.271	0.192	0.382	0.0001	0.000386956			RAG = Ragdoll
ABY	SBI	0.92	0.674	1.257	0.6023	0.68724			RUS = Russian Blue
ABY	SIB	0.581	0.424	0.794	0.0007	0.002225			SBI = Saint Birman
ABY	TUV	0.609	0.421	0.882	0.0086	0.0215606			SIB = Siberian and Neva Masquerade
ABY	other	0.839	0.629	1.118	0.2305	0.313198			TUV = Turkish Van and Angora
BEN	BRI	1.484	1.012	2.178	0.0435	0.0759118			other = other breeds
BEN	BUR	3.529	2.432	5.121	0.0001	0.000386956
BEN	CRX	2.928	2.036	4.212	0.0001	0.000386956
BEN	DRX	1.628	1.106	2.398	0.0135	0.0300375
BEN	EUR	1.259	0.838	1.891	0.2674	0.349979
BEN	HCS	0.913	0.657	1.268	0.5861	0.67307
BEN	KOR	2.112	1.403	3.179	0.0003	0.00104706
BEN	MCO	1.574	1.105	2.241	0.0119	0.0275091
BEN	NFO	2.141	1.495	3.066	0.0001	0.000386956
BEN	ORI	1.454	1.02	2.074	0.0386	0.0697616
BEN	PER	2.241	1.521	3.302	0.0001	0.000386956
BEN	RAG	1.912	1.336	2.736	0.0004	0.0013434
BEN	RUS	0.593	0.401	0.877	0.0088	0.0217556
BEN	SBI	2.016	1.403	2.898	0.0001	0.000386956
BEN	SIB	1.272	0.885	1.828	0.1941	0.274205
BEN	TUV	1.335	0.884	2.017	0.1694	0.243171
BEN	other	1.837	1.307	2.583	0.0005	0.00164815
BRI	BUR	2.377	1.65	3.426	0.0001	0.000386956
BRI	CRX	1.973	1.378	2.825	0.0002	0.000741667
BRI	DRX	1.097	0.751	1.603	0.6325	0.699507
BRI	EUR	0.848	0.571	1.26	0.415	0.505959
BRI	HCS	0.615	0.445	0.849	0.0032	0.00904127
BRI	KOR	1.422	0.948	2.134	0.0885	0.139407
BRI	MCO	1.06	0.75	1.498	0.7398	0.802954
BRI	NFO	1.442	1.018	2.043	0.0392	0.069776
BRI	ORI	0.98	0.69	1.392	0.9088	0.919127
BRI	PER	1.51	1.038	2.195	0.0311	0.0588915
BRI	RAG	1.288	0.911	1.82	0.1519	0.219823
BRI	RUS	0.399	0.271	0.587	0.0001	0.000386956
BRI	SBI	1.358	0.958	1.925	0.0852	0.136627
BRI	SIB	0.857	0.603	1.218	0.3887	0.480476
BRI	TUV	0.899	0.599	1.351	0.6096	0.688567
BRI	other	1.238	0.888	1.726	0.2082	0.289528
BUR	CRX	0.83	0.585	1.176	0.2948	0.383025
BUR	DRX	0.461	0.318	0.67	0.0001	0.000386956
BUR	EUR	0.357	0.241	0.528	0.0001	0.000386956
BUR	HCS	0.259	0.189	0.353	0.0001	0.000386956
BUR	KOR	0.598	0.403	0.889	0.0109	0.0262189
BUR	MCO	0.446	0.318	0.626	0.0001	0.000386956
BUR	NFO	0.607	0.431	0.854	0.0042	0.0113273
BUR	ORI	0.412	0.293	0.579	0.0001	0.000386956
BUR	PER	0.635	0.438	0.92	0.0163	0.0347524
BUR	RAG	0.542	0.385	0.762	0.0004	0.0013434
BUR	RUS	0.168	0.115	0.245	0.0001	0.000386956
BUR	SBI	0.571	0.405	0.806	0.0014	0.00437193
BUR	SIB	0.36	0.255	0.509	0.0001	0.000386956
BUR	TUV	0.378	0.254	0.564	0.0001	0.000386956
BUR	other	0.521	0.376	0.72	0.0001	0.000386956
CRX	DRX	0.556	0.386	0.8	0.0016	0.00491034
CRX	EUR	0.43	0.293	0.632	0.0001	0.000386956
CRX	HCS	0.312	0.23	0.423	0.0001	0.000386956
CRX	KOR	0.721	0.489	1.063	0.0988	0.152067
CRX	MCO	0.538	0.387	0.747	0.0002	0.000741667
CRX	NFO	0.731	0.523	1.021	0.0664	0.11046
CRX	ORI	0.497	0.357	0.691	0.0001	0.000386956
CRX	PER	0.765	0.532	1.1	0.1485	0.216664
CRX	RAG	0.653	0.467	0.912	0.0124	0.0282974
CRX	RUS	0.202	0.14	0.293	0.0001	0.000386956
CRX	SBI	0.689	0.491	0.965	0.0304	0.0581849
CRX	SIB	0.434	0.31	0.609	0.0001	0.000386956
CRX	TUV	0.456	0.308	0.674	0.0001	0.000386956
CRX	other	0.627	0.458	0.859	0.0037	0.0102906
DRX	EUR	0.773	0.516	1.159	0.213	0.292741
DRX	HCS	0.56	0.403	0.78	0.0006	0.00194182
DRX	KOR	1.297	0.861	1.953	0.2138	0.292741
DRX	MCO	0.967	0.68	1.375	0.8503	0.874875
DRX	NFO	1.315	0.92	1.88	0.1336	0.197565
DRX	ORI	0.893	0.626	1.275	0.5335	0.624757
DRX	PER	1.376	0.937	2.021	0.1033	0.157157
DRX	RAG	1.174	0.822	1.677	0.3778	0.476463
DRX	RUS	0.364	0.246	0.538	0.0001	0.000386956
DRX	SBI	1.238	0.864	1.775	0.2445	0.324784
DRX	SIB	0.781	0.544	1.12	0.1796	0.25575
DRX	TUV	0.82	0.543	1.239	0.3458	0.43966
DRX	other	1.128	0.803	1.585	0.486	0.57672
EUR	HCS	0.725	0.511	1.028	0.0712	0.115214
EUR	KOR	1.677	1.094	2.572	0.0178	0.0368419
EUR	MCO	1.25	0.86	1.818	0.2423	0.324281
EUR	NFO	1.701	1.166	2.479	0.0058	0.0151824
EUR	ORI	1.155	0.792	1.685	0.4538	0.545786
EUR	PER	1.78	1.192	2.658	0.0048	0.0127522
EUR	RAG	1.518	1.043	2.211	0.0293	0.0573121
EUR	RUS	0.471	0.312	0.71	0.0003	0.00104706
EUR	SBI	1.602	1.097	2.339	0.0147	0.0319098
EUR	SIB	1.01	0.691	1.477	0.9582	0.9582
EUR	TUV	1.061	0.69	1.63	0.7886	0.840544
EUR	other	1.46	1.016	2.096	0.0405	0.0713762
HCS	KOR	2.314	1.615	3.314	0.0001	0.000386956
HCS	MCO	1.725	1.288	2.309	0.0003	0.00104706
HCS	NFO	2.346	1.742	3.159	0.0001	0.000386956
HCS	ORI	1.594	1.185	2.143	0.0021	0.00612787
HCS	PER	2.455	1.764	3.417	0.0001	0.000386956
HCS	RAG	2.095	1.564	2.806	0.0001	0.000386956
HCS	RUS	0.65	0.464	0.908	0.0117	0.0274026
HCS	SBI	2.21	1.641	2.975	0.0001	0.000386956
HCS	SIB	1.394	1.033	1.88	0.0299	0.05785
HCS	TUV	1.463	1.02	2.099	0.0388	0.0697616
HCS	other	2.013	1.527	2.654	0.0001	0.000386956
KOR	MCO	0.745	0.51	1.089	0.129	0.194593
KOR	NFO	1.014	0.691	1.487	0.9436	0.948931
KOR	ORI	0.689	0.471	1.007	0.0545	0.0923905
KOR	PER	1.061	0.706	1.596	0.7753	0.831346
KOR	RAG	0.905	0.617	1.328	0.6112	0.688567
KOR	RUS	0.281	0.186	0.424	0.0001	0.000386956
KOR	SBI	0.955	0.649	1.405	0.8151	0.848467
KOR	SIB	0.602	0.409	0.887	0.0102	0.0248712
KOR	TUV	0.632	0.41	0.975	0.0382	0.0697616
KOR	other	0.87	0.603	1.256	0.4575	0.546544
MCO	NFO	1.36	0.986	1.876	0.0608	0.102098
MCO	ORI	0.924	0.671	1.272	0.6274	0.699507
MCO	PER	1.424	1.001	2.024	0.0491	0.0848524
MCO	RAG	1.215	0.882	1.673	0.2344	0.316085
MCO	RUS	0.377	0.263	0.539	0.0001	0.000386956
MCO	SBI	1.281	0.926	1.772	0.1343	0.197565
MCO	SIB	0.808	0.583	1.119	0.1998	0.280035
MCO	TUV	0.848	0.579	1.243	0.399	0.489807
MCO	other	1.167	0.864	1.578	0.314	0.405014
NFO	ORI	0.679	0.491	0.94	0.0198	0.0405103
NFO	PER	1.047	0.734	1.492	0.8007	0.843341
NFO	RAG	0.893	0.645	1.235	0.4942	0.582567
NFO	RUS	0.277	0.193	0.398	0.0001	0.000386956
NFO	SBI	0.942	0.679	1.307	0.72	0.786258
NFO	SIB	0.594	0.427	0.826	0.002	0.00593333
NFO	TUV	0.624	0.424	0.917	0.0164	0.0347524
NFO	other	0.858	0.631	1.167	0.3291	0.421437
ORI	PER	1.541	1.08	2.198	0.017	0.0356
ORI	RAG	1.315	0.95	1.819	0.0991	0.152067
ORI	RUS	0.408	0.284	0.585	0.0001	0.000386956
ORI	SBI	1.387	0.998	1.926	0.0514	0.0879731
ORI	SIB	0.875	0.629	1.216	0.4253	0.514989
ORI	TUV	0.918	0.626	1.347	0.6625	0.727932
ORI	other	1.263	0.932	1.714	0.1326	0.197565
PER	RAG	0.853	0.598	1.216	0.3801	0.476463
PER	RUS	0.265	0.179	0.391	0.0001	0.000386956
PER	SBI	0.9	0.63	1.285	0.5619	0.649469
PER	SIB	0.568	0.396	0.813	0.002	0.00593333
PER	TUV	0.596	0.395	0.898	0.0134	0.0300375
PER	other	0.82	0.585	1.15	0.2498	0.329366
RAG	RUS	0.31	0.216	0.446	0.0001	0.000386956
RAG	SBI	1.055	0.762	1.46	0.7477	0.80661
RAG	SIB	0.665	0.48	0.923	0.0146	0.0319098
RAG	TUV	0.698	0.475	1.027	0.0682	0.112404
RAG	other	0.961	0.708	1.306	0.8	0.843341
RUS	SBI	3.402	2.359	4.906	0.0001	0.000386956
RUS	SIB	2.146	1.486	3.099	0.0001	0.000386956
RUS	TUV	2.253	1.485	3.416	0.0001	0.000386956
RUS	other	3.1	2.193	4.382	0.0001	0.000386956
SBI	SIB	0.631	0.453	0.878	0.0064	0.0165101
SBI	TUV	0.662	0.449	0.976	0.0375	0.0695313
SBI	other	0.911	0.668	1.243	0.5569	0.647897
SIB	TUV	1.05	0.711	1.55	0.8066	0.844558
SIB	other	1.445	1.058	1.973	0.0207	0.0418704
TUV	other	1.376	0.951	1.991	0.0901	0.140682

## Sheet: S8 Wool sucking
Breed 1	Breed 2	Odds Ratio	Lower CL	Upper CL	P value	FDR corrected P value
ABY	BEN	0.688	0.446	1.063	0.0922	0.167166			ABY = Abyssinian, Somali, and Ocicat
ABY	BRI	1.331	0.803	2.204	0.2673	0.389896			BEN = Bengal
ABY	BUR	0.933	0.601	1.45	0.7585	0.836074			BRI = British Shorthair
ABY	CRX	1.097	0.707	1.702	0.6787	0.779099			BUR = Burmese and Burmilla
ABY	DRX	1.001	0.626	1.599	0.9981	0.9988			CRX = Cornish Rex
ABY	EUR	1.001	0.605	1.657	0.9968	0.9988			DRX = Devon Rex
ABY	HCS	0.501	0.351	0.715	0.0001	0.000668966			EUR = European Shorthair
ABY	KOR	0.667	0.41	1.086	0.1035	0.184211			HCS = house cat
ABY	MCO	0.587	0.394	0.874	0.0086	0.0256677			KOR = Korat
ABY	NFO	0.571	0.378	0.862	0.0076	0.0237807			MCO = Maine Coon
ABY	ORI	0.661	0.44	0.991	0.0452	0.0942882			NFO = Norwegian Forest Cat
ABY	PER	2.202	1.22	3.975	0.0088	0.0258667			ORI = Balinese, Oriental Longhair, Oriental Shorthair, Seychellois Longhair, Seychellois Shorthair, and Siamese
ABY	RAG	1.111	0.709	1.742	0.6457	0.754613			PER = Persian and Exotic
ABY	RUS	2.91	1.654	5.12	0.0002	0.0012125			RAG = Ragdoll
ABY	SBI	0.623	0.406	0.954	0.0295	0.0681309			RUS = Russian Blue
ABY	SIB	0.838	0.544	1.292	0.4246	0.572031			SBI = Saint Birman
ABY	TUV	0.573	0.354	0.925	0.0227	0.056459			SIB = Siberian and Neva Masquerade
ABY	other	1.15	0.764	1.731	0.5025	0.630997			TUV = Turkish Van and Angora
BEN	BRI	1.933	1.136	3.291	0.0152	0.0409556			other = other breeds
BEN	BUR	1.356	0.844	2.177	0.2076	0.314644
BEN	CRX	1.594	0.996	2.552	0.0522	0.106598
BEN	DRX	1.454	0.884	2.391	0.1407	0.23132
BEN	EUR	1.454	0.856	2.47	0.1659	0.261663
BEN	HCS	0.728	0.494	1.073	0.1091	0.190679
BEN	KOR	0.969	0.578	1.625	0.9059	0.944863
BEN	MCO	0.853	0.555	1.31	0.4671	0.620667
BEN	NFO	0.829	0.532	1.293	0.4094	0.55541
BEN	ORI	0.96	0.619	1.49	0.855	0.906393
BEN	PER	3.2	1.729	5.923	0.0002	0.0012125
BEN	RAG	1.614	1	2.605	0.0498	0.102779
BEN	RUS	4.228	2.35	7.606	0.0001	0.000668966
BEN	SBI	0.905	0.572	1.431	0.6682	0.771612
BEN	SIB	1.218	0.769	1.93	0.4008	0.547572
BEN	TUV	0.832	0.502	1.379	0.4756	0.622342
BEN	other	1.671	1.073	2.602	0.0231	0.0567266
BRI	BUR	0.701	0.412	1.194	0.1914	0.294695
BRI	CRX	0.825	0.483	1.407	0.4792	0.622342
BRI	DRX	0.752	0.432	1.31	0.314	0.447912
BRI	EUR	0.752	0.42	1.346	0.3377	0.478203
BRI	HCS	0.377	0.237	0.599	0.0001	0.000668966
BRI	KOR	0.501	0.282	0.892	0.0188	0.0486293
BRI	MCO	0.441	0.268	0.724	0.0012	0.00567805
BRI	NFO	0.429	0.259	0.711	0.001	0.00510526
BRI	ORI	0.497	0.299	0.825	0.0069	0.0219443
BRI	PER	1.655	0.857	3.198	0.1337	0.225546
BRI	RAG	0.835	0.49	1.423	0.5074	0.630997
BRI	RUS	2.187	1.154	4.144	0.0164	0.0432568
BRI	SBI	0.468	0.28	0.782	0.0038	0.0136519
BRI	SIB	0.63	0.375	1.059	0.0813	0.153128
BRI	TUV	0.43	0.244	0.758	0.0035	0.0133137
BRI	other	0.864	0.521	1.435	0.5728	0.685946
BUR	CRX	1.176	0.732	1.889	0.5037	0.630997
BUR	DRX	1.072	0.65	1.768	0.7848	0.851983
BUR	EUR	1.073	0.629	1.83	0.7969	0.854136
BUR	HCS	0.537	0.36	0.801	0.0023	0.00929583
BUR	KOR	0.715	0.426	1.201	0.2045	0.312386
BUR	MCO	0.629	0.405	0.975	0.0382	0.0814374
BUR	NFO	0.612	0.39	0.959	0.0323	0.0704067
BUR	ORI	0.708	0.454	1.105	0.1283	0.218335
BUR	PER	2.36	1.275	4.369	0.0063	0.02037
BUR	RAG	1.191	0.735	1.929	0.4782	0.622342
BUR	RUS	3.118	1.723	5.645	0.0002	0.0012125
BUR	SBI	0.667	0.421	1.058	0.0856	0.158156
BUR	SIB	0.898	0.563	1.434	0.6532	0.758807
BUR	TUV	0.614	0.367	1.025	0.062	0.12028
BUR	other	1.232	0.788	1.927	0.3595	0.505384
CRX	DRX	0.912	0.554	1.502	0.7175	0.804595
CRX	EUR	0.912	0.534	1.558	0.7369	0.821601
CRX	HCS	0.457	0.307	0.68	0.0001	0.000668966
CRX	KOR	0.608	0.362	1.022	0.0602	0.117968
CRX	MCO	0.535	0.346	0.828	0.005	0.0170175
CRX	NFO	0.52	0.332	0.816	0.0044	0.0152429
CRX	ORI	0.602	0.387	0.938	0.0249	0.0589098
CRX	PER	2.007	1.084	3.718	0.0267	0.0624072
CRX	RAG	1.013	0.624	1.643	0.959	0.989606
CRX	RUS	2.652	1.465	4.802	0.0013	0.00600476
CRX	SBI	0.567	0.357	0.902	0.0165	0.0432568
CRX	SIB	0.764	0.479	1.22	0.2596	0.384326
CRX	TUV	0.522	0.312	0.872	0.013	0.0365507
CRX	other	1.048	0.672	1.635	0.8354	0.890481
DRX	EUR	1	0.573	1.747	0.9988	0.9988
DRX	HCS	0.501	0.327	0.768	0.0015	0.00661364
DRX	KOR	0.667	0.388	1.146	0.1425	0.232311
DRX	MCO	0.586	0.368	0.935	0.0248	0.0589098
DRX	NFO	0.571	0.354	0.92	0.0214	0.0539169
DRX	ORI	0.66	0.412	1.058	0.0845	0.157625
DRX	PER	2.201	1.166	4.155	0.0149	0.0407127
DRX	RAG	1.111	0.668	1.847	0.6862	0.783075
DRX	RUS	2.908	1.576	5.367	0.0006	0.00332571
DRX	SBI	0.622	0.382	1.014	0.057	0.114
DRX	SIB	0.838	0.511	1.373	0.4831	0.622342
DRX	TUV	0.572	0.335	0.979	0.0415	0.0875109
DRX	other	1.149	0.717	1.842	0.5627	0.680326
EUR	HCS	0.501	0.316	0.794	0.0033	0.012804
EUR	KOR	0.667	0.375	1.186	0.1674	0.2619
EUR	MCO	0.586	0.356	0.966	0.0361	0.0778156
EUR	NFO	0.57	0.343	0.949	0.0307	0.0695724
EUR	ORI	0.66	0.397	1.097	0.1088	0.190679
EUR	PER	2.2	1.134	4.267	0.0196	0.0500316
EUR	RAG	1.11	0.649	1.899	0.7031	0.793031
EUR	RUS	2.907	1.534	5.508	0.0011	0.005335
EUR	SBI	0.622	0.37	1.045	0.0726	0.13945
EUR	SIB	0.838	0.497	1.412	0.5057	0.630997
EUR	TUV	0.572	0.325	1.008	0.0534	0.107912
EUR	other	1.149	0.69	1.914	0.5937	0.702304
HCS	KOR	1.331	0.844	2.098	0.218	0.327845
HCS	MCO	1.171	0.826	1.659	0.3755	0.520336
HCS	NFO	1.139	0.791	1.64	0.4844	0.622342
HCS	ORI	1.318	0.917	1.896	0.1362	0.225836
HCS	PER	4.394	2.508	7.699	0.0001	0.000668966
HCS	RAG	2.217	1.487	3.305	0.0001	0.000668966
HCS	RUS	5.806	3.421	9.853	0.0001	0.000668966
HCS	SBI	1.242	0.851	1.814	0.2615	0.384326
HCS	SIB	1.673	1.144	2.446	0.0079	0.024327
HCS	TUV	1.142	0.737	1.772	0.5522	0.678018
HCS	other	2.295	1.592	3.307	0.0001	0.000668966
KOR	MCO	0.88	0.539	1.435	0.6073	0.714038
KOR	NFO	0.856	0.519	1.411	0.5415	0.669115
KOR	ORI	0.99	0.605	1.62	0.9689	0.994532
KOR	PER	3.301	1.722	6.33	0.0003	0.00171177
KOR	RAG	1.665	0.979	2.834	0.06	0.117968
KOR	RUS	4.362	2.326	8.18	0.0001	0.000668966
KOR	SBI	0.933	0.56	1.555	0.7905	0.851983
KOR	SIB	1.257	0.75	2.107	0.3861	0.53123
KOR	TUV	0.858	0.495	1.488	0.5861	0.697567
KOR	other	1.724	1.051	2.828	0.0311	0.0695724
MCO	NFO	0.973	0.652	1.452	0.8927	0.936129
MCO	ORI	1.126	0.752	1.685	0.5646	0.680326
MCO	PER	3.753	2.084	6.758	0.0001	0.000668966
MCO	RAG	1.894	1.222	2.934	0.0043	0.0151673
MCO	RUS	4.959	2.827	8.7	0.0001	0.000668966
MCO	SBI	1.061	0.698	1.612	0.7817	0.851983
MCO	SIB	1.429	0.94	2.172	0.0949	0.170468
MCO	TUV	0.976	0.607	1.569	0.9195	0.95392
MCO	other	1.96	1.308	2.938	0.0011	0.005335
NFO	ORI	1.157	0.762	1.757	0.4927	0.628841
NFO	PER	3.858	2.126	7.001	0.0001	0.000668966
NFO	RAG	1.946	1.241	3.054	0.0038	0.0136519
NFO	RUS	5.097	2.878	9.029	0.0001	0.000668966
NFO	SBI	1.091	0.71	1.676	0.6926	0.785757
NFO	SIB	1.469	0.954	2.262	0.081	0.153128
NFO	TUV	1.003	0.616	1.632	0.9903	0.9988
NFO	other	2.015	1.326	3.061	0.001	0.00510526
ORI	PER	3.334	1.841	6.036	0.0001	0.000668966
ORI	RAG	1.682	1.068	2.648	0.0248	0.0589098
ORI	RUS	4.405	2.496	7.773	0.0001	0.000668966
ORI	SBI	0.942	0.612	1.451	0.7875	0.851983
ORI	SIB	1.269	0.82	1.965	0.2854	0.41013
ORI	TUV	0.867	0.534	1.408	0.5632	0.680326
ORI	other	1.741	1.152	2.63	0.0084	0.0254625
PER	RAG	0.505	0.271	0.94	0.0312	0.0695724
PER	RUS	1.321	0.649	2.69	0.4424	0.591901
PER	SBI	0.283	0.154	0.518	0.0001	0.000668966
PER	SIB	0.381	0.207	0.701	0.0019	0.00784255
PER	TUV	0.26	0.136	0.496	0.0001	0.000668966
PER	other	0.522	0.288	0.946	0.032	0.0704067
RAG	RUS	2.619	1.441	4.76	0.0016	0.00689778
RAG	SBI	0.56	0.353	0.89	0.0141	0.0390771
RAG	SIB	0.755	0.475	1.2	0.2339	0.349051
RAG	TUV	0.515	0.307	0.866	0.0123	0.0356149
RAG	other	1.035	0.657	1.631	0.882	0.929935
RUS	SBI	0.214	0.12	0.383	0.0001	0.000668966
RUS	SIB	0.288	0.161	0.517	0.0001	0.000668966
RUS	TUV	0.197	0.106	0.366	0.0001	0.000668966
RUS	other	0.395	0.224	0.699	0.0014	0.00631628
SBI	SIB	1.347	0.862	2.104	0.1909	0.294695
SBI	TUV	0.92	0.559	1.514	0.7422	0.822782
SBI	other	1.847	1.199	2.847	0.0054	0.0177559
SIB	TUV	0.683	0.414	1.127	0.1359	0.225836
SIB	other	1.372	0.885	2.127	0.1578	0.25511

## Sheet: S9 Excessive grooming
Breed 1	Breed 2	Odds Ratio	Lower CL	Upper CL	P value	FDR corrected P value
ABY	BEN	0.815	0.388	1.714	0.5903	0.74816			ABY = Abyssinian, Somali, and Ocicat
ABY	BRI	3.049	0.87	10.69	0.0815	0.225197			BEN = Bengal
ABY	BUR	0.476	0.247	0.914	0.0259	0.105892			BRI = British Shorthair
ABY	CRX	0.625	0.315	1.238	0.178	0.359708			BUR = Burmese and Burmilla
ABY	DRX	0.694	0.329	1.464	0.3371	0.540474			CRX = Cornish Rex
ABY	EUR	0.975	0.407	2.333	0.9543	0.974391			DRX = Devon Rex
ABY	HCS	0.657	0.363	1.19	0.166	0.338989			EUR = European Shorthair
ABY	KOR	1.616	0.614	4.257	0.3312	0.53544			HCS = house cat
ABY	MCO	1.269	0.563	2.858	0.5652	0.735898			KOR = Korat
ABY	NFO	2.965	0.977	9	0.0551	0.173348			MCO = Maine Coon
ABY	ORI	0.526	0.276	1.004	0.0516	0.170983			NFO = Norwegian Forest Cat
ABY	PER	4.12	0.936	18.131	0.0611	0.185209			ORI = Balinese, Oriental Longhair, Oriental Shorthair, Seychellois Longhair, Seychellois Shorthair, and Siamese
ABY	RAG	0.949	0.451	1.999	0.8914	0.944696			PER = Persian and Exotic
ABY	RUS	0.695	0.349	1.385	0.3009	0.507605			RAG = Ragdoll
ABY	SBI	0.78	0.377	1.615	0.503	0.671692			RUS = Russian Blue
ABY	SIB	2.768	0.993	7.718	0.0517	0.170983			SBI = Saint Birman
ABY	TUV	1.045	0.443	2.462	0.9204	0.949774			SIB = Siberian and Neva Masquerade
ABY	other	0.702	0.36	1.369	0.2986	0.507605			TUV = Turkish Van and Angora
BEN	BRI	3.74	1.041	13.44	0.0433	0.157715			other = other breeds
BEN	BUR	0.583	0.288	1.182	0.1346	0.307205
BEN	CRX	0.767	0.369	1.594	0.4767	0.646712
BEN	DRX	0.851	0.388	1.867	0.6868	0.822824
BEN	EUR	1.196	0.483	2.96	0.6994	0.825785
BEN	HCS	0.806	0.427	1.52	0.5055	0.671692
BEN	KOR	1.982	0.728	5.397	0.1807	0.3614
BEN	MCO	1.556	0.668	3.626	0.3053	0.510588
BEN	NFO	3.636	1.165	11.344	0.0262	0.105892
BEN	ORI	0.646	0.323	1.292	0.2163	0.415467
BEN	PER	5.053	1.121	22.782	0.035	0.130577
BEN	RAG	1.164	0.532	2.547	0.7032	0.825785
BEN	RUS	0.852	0.411	1.767	0.6679	0.814922
BEN	SBI	0.956	0.443	2.066	0.9095	0.948618
BEN	SIB	3.395	1.187	9.709	0.0226	0.105435
BEN	TUV	1.281	0.528	3.106	0.5834	0.74816
BEN	other	0.86	0.421	1.759	0.6804	0.822824
BRI	BUR	0.156	0.046	0.532	0.003	0.0485
BRI	CRX	0.205	0.059	0.713	0.0127	0.0821267
BRI	DRX	0.227	0.063	0.815	0.023	0.105435
BRI	EUR	0.32	0.083	1.233	0.0978	0.234237
BRI	HCS	0.216	0.065	0.711	0.0118	0.0821267
BRI	KOR	0.53	0.128	2.202	0.3822	0.574781
BRI	MCO	0.416	0.112	1.549	0.1912	0.37585
BRI	NFO	0.972	0.214	4.426	0.9709	0.982766
BRI	ORI	0.173	0.051	0.588	0.005	0.0582
BRI	PER	1.351	0.222	8.223	0.744	0.849035
BRI	RAG	0.311	0.088	1.107	0.0713	0.20855
BRI	RUS	0.228	0.066	0.791	0.0199	0.09894
BRI	SBI	0.256	0.073	0.902	0.0339	0.128953
BRI	SIB	0.908	0.212	3.877	0.896	0.944696
BRI	TUV	0.343	0.089	1.315	0.1185	0.276976
BRI	other	0.23	0.067	0.789	0.0195	0.09894
BUR	CRX	1.314	0.695	2.485	0.4007	0.585764
BUR	DRX	1.458	0.723	2.943	0.2923	0.506305
BUR	EUR	2.049	0.888	4.728	0.0925	0.230064
BUR	HCS	1.382	0.8	2.386	0.2459	0.453815
BUR	KOR	3.398	1.333	8.661	0.0104	0.080704
BUR	MCO	2.668	1.228	5.797	0.0132	0.0826064
BUR	NFO	6.233	2.111	18.403	0.0009	0.0277143
BUR	ORI	1.107	0.607	2.018	0.7407	0.849035
BUR	PER	8.661	2.011	37.303	0.0038	0.0567077
BUR	RAG	1.996	0.991	4.02	0.053	0.171367
BUR	RUS	1.461	0.765	2.79	0.2503	0.453815
BUR	SBI	1.639	0.828	3.247	0.1563	0.333174
BUR	SIB	5.819	2.152	15.733	0.0005	0.02716
BUR	TUV	2.196	0.966	4.993	0.0605	0.185209
BUR	other	1.475	0.793	2.744	0.2198	0.418051
CRX	DRX	1.11	0.535	2.302	0.78	0.864686
CRX	EUR	1.559	0.658	3.695	0.3127	0.518494
CRX	HCS	1.052	0.587	1.884	0.8659	0.932701
CRX	KOR	2.586	0.992	6.742	0.052	0.170983
CRX	MCO	2.03	0.911	4.524	0.0833	0.225197
CRX	NFO	4.743	1.573	14.297	0.0057	0.0582
CRX	ORI	0.842	0.448	1.584	0.5939	0.74816
CRX	PER	6.591	1.507	28.828	0.0123	0.0821267
CRX	RAG	1.519	0.73	3.161	0.2637	0.460881
CRX	RUS	1.112	0.564	2.191	0.7592	0.854158
CRX	SBI	1.247	0.609	2.553	0.5452	0.714654
CRX	SIB	4.428	1.602	12.239	0.0041	0.0568143
CRX	TUV	1.671	0.716	3.902	0.2352	0.440977
CRX	other	1.122	0.585	2.152	0.7281	0.840782
DRX	EUR	1.405	0.566	3.49	0.4634	0.633096
DRX	HCS	0.948	0.497	1.806	0.8702	0.932701
DRX	KOR	2.33	0.857	6.334	0.0973	0.234237
DRX	MCO	1.83	0.78	4.291	0.1648	0.338989
DRX	NFO	4.274	1.365	13.381	0.0126	0.0821267
DRX	ORI	0.759	0.379	1.521	0.4368	0.614052
DRX	PER	5.94	1.321	26.714	0.0202	0.09894
DRX	RAG	1.369	0.624	3.003	0.4335	0.613861
DRX	RUS	1.002	0.481	2.088	0.9955	0.9955
DRX	SBI	1.124	0.52	2.43	0.766	0.854158
DRX	SIB	3.991	1.388	11.477	0.0102	0.080704
DRX	TUV	1.506	0.617	3.679	0.3687	0.565197
DRX	other	1.012	0.496	2.062	0.9748	0.982766
EUR	HCS	0.674	0.309	1.473	0.3228	0.527876
EUR	KOR	1.658	0.549	5.008	0.37	0.565197
EUR	MCO	1.302	0.498	3.401	0.5904	0.74816
EUR	NFO	3.041	0.895	10.329	0.0746	0.209745
EUR	ORI	0.54	0.235	1.241	0.1467	0.322171
EUR	PER	4.226	0.88	20.29	0.0717	0.20855
EUR	RAG	0.974	0.397	2.391	0.9541	0.974391
EUR	RUS	0.713	0.302	1.686	0.4411	0.615636
EUR	SBI	0.8	0.329	1.942	0.6219	0.773389
EUR	SIB	2.839	0.907	8.891	0.0731	0.20855
EUR	TUV	1.072	0.394	2.917	0.8922	0.944696
EUR	other	0.72	0.309	1.678	0.4464	0.618583
HCS	KOR	2.459	0.997	6.062	0.0506	0.170983
HCS	MCO	1.931	0.941	3.963	0.073	0.20855
HCS	NFO	4.51	1.586	12.827	0.0047	0.0582
HCS	ORI	0.801	0.468	1.371	0.4182	0.600969
HCS	PER	6.268	1.491	26.349	0.0122	0.0821267
HCS	RAG	1.444	0.768	2.717	0.254	0.456259
HCS	RUS	1.057	0.595	1.88	0.849	0.920145
HCS	SBI	1.186	0.638	2.206	0.5894	0.74816
HCS	SIB	4.211	1.633	10.857	0.0029	0.0485
HCS	TUV	1.589	0.738	3.422	0.2364	0.440977
HCS	other	1.067	0.61	1.867	0.819	0.902761
KOR	MCO	0.785	0.272	2.264	0.6544	0.803504
KOR	NFO	1.834	0.499	6.738	0.3608	0.559962
KOR	ORI	0.326	0.128	0.829	0.0186	0.09894
KOR	PER	2.549	0.5	12.991	0.2601	0.458722
KOR	RAG	0.587	0.215	1.608	0.3006	0.507605
KOR	RUS	0.43	0.164	1.126	0.0859	0.225197
KOR	SBI	0.482	0.179	1.303	0.1504	0.324196
KOR	SIB	1.713	0.501	5.855	0.391	0.579038
KOR	TUV	0.646	0.22	1.902	0.4282	0.610815
KOR	other	0.434	0.168	1.123	0.0852	0.225197
MCO	NFO	2.336	0.719	7.586	0.158	0.333174
MCO	ORI	0.415	0.193	0.894	0.0246	0.105435
MCO	PER	3.246	0.697	15.119	0.1336	0.307205
MCO	RAG	0.748	0.323	1.73	0.4976	0.670378
MCO	RUS	0.548	0.246	1.22	0.1406	0.313522
MCO	SBI	0.614	0.268	1.409	0.25	0.453815
MCO	SIB	2.181	0.73	6.513	0.1624	0.33877
MCO	TUV	0.823	0.319	2.121	0.6871	0.822824
MCO	other	0.553	0.253	1.209	0.1378	0.310851
NFO	ORI	0.178	0.06	0.523	0.0017	0.0366444
NFO	PER	1.39	0.251	7.709	0.7066	0.825785
NFO	RAG	0.32	0.103	0.992	0.0484	0.17072
NFO	RUS	0.234	0.078	0.706	0.0099	0.080704
NFO	SBI	0.263	0.086	0.808	0.0197	0.09894
NFO	SIB	0.934	0.247	3.536	0.9195	0.949774
NFO	TUV	0.352	0.105	1.183	0.0915	0.230064
NFO	other	0.237	0.08	0.704	0.0096	0.080704
ORI	PER	7.826	1.82	33.66	0.0057	0.0582
ORI	RAG	1.804	0.899	3.62	0.0971	0.234237
ORI	RUS	1.32	0.7	2.489	0.3903	0.579038
ORI	SBI	1.481	0.751	2.923	0.2573	0.457947
ORI	SIB	5.258	1.951	14.168	0.001	0.0277143
ORI	TUV	1.985	0.876	4.494	0.1003	0.237295
ORI	other	1.333	0.724	2.455	0.3567	0.558063
PER	RAG	0.23	0.051	1.034	0.0554	0.173348
PER	RUS	0.169	0.039	0.739	0.0182	0.09894
PER	SBI	0.189	0.043	0.842	0.0289	0.112132
PER	SIB	0.672	0.128	3.533	0.6386	0.789098
PER	TUV	0.254	0.053	1.211	0.0854	0.225197
PER	other	0.17	0.039	0.738	0.018	0.09894
RAG	RUS	0.732	0.353	1.52	0.403	0.585764
RAG	SBI	0.821	0.385	1.75	0.6101	0.763609
RAG	SIB	2.915	1.03	8.253	0.0439	0.157715
RAG	TUV	1.1	0.453	2.676	0.8329	0.91071
RAG	other	0.739	0.363	1.505	0.4046	0.585764
RUS	SBI	1.122	0.549	2.294	0.7527	0.85394
RUS	SIB	3.982	1.444	10.981	0.0076	0.0702095
RUS	TUV	1.503	0.647	3.493	0.3437	0.546539
RUS	other	1.009	0.523	1.948	0.9777	0.982766
SBI	SIB	3.55	1.261	9.989	0.0164	0.09894
SBI	TUV	1.34	0.558	3.216	0.5126	0.676493
SBI	other	0.9	0.449	1.804	0.7661	0.854158
SIB	TUV	0.377	0.122	1.17	0.0913	0.230064
SIB	other	0.253	0.093	0.691	0.0073	0.0702095
TUV	other	0.672	0.292	1.547	0.3497	0.551559

[truncated: 1 more sheets: S10 Behaviour problem]
